# Supplementary material for: A Neural Network Framework for Predicting the Tissue-of-Origin of 15 Common Cancer Types Based on RNA-Seq Data
Source: Front Bioeng Biotechnol. 2020 Aug 5;8:737. doi: 10.3389/fbioe.2020.00737 (PMC7419649; doi:10.3389/fbioe.2020.00737)
Supplement: TABLE S1 — The result of 10 times of 10-fold cross validations using 10 genes for each cancer. [file Table_1.xlsx]

## Sheet: After_log_Rand123.10Times10Fold
	precision	recall
TCGA-BLCA	0.474096	0.440199
TCGA-BRAIN	0.947659	0.955068
TCGA-BRCA	0.746515	0.912973
TCGA-CESC	0.336337	0.25155
TCGA-COADREAD	0.879532	0.843709
TCGA-HNSC	0.711689	0.733958
TCGA-KIDNEY	0.903496	0.900936
TCGA-LIHC	0.931102	0.827891
TCGA-LUNG	0.865488	0.899562
TCGA-OV	0.756503	0.630268
TCGA-PAAD	0.845625	0.755634
TCGA-PRAD	0.933281	0.848813
TCGA-STAD	0.687921	0.670361
TCGA-THCA	0.937982	0.8828
TCGA-UCEC	0.87067	0.762597
accuracy	0.808968	0.808968
macro avg	0.788526	0.754421
