# Supplementary material for: A Neural Network Framework for Predicting the Tissue-of-Origin of 15 Common Cancer Types Based on RNA-Seq Data
Source: Front Bioeng Biotechnol. 2020 Aug 5;8:737. doi: 10.3389/fbioe.2020.00737 (PMC7419649; doi:10.3389/fbioe.2020.00737)
Supplement: TABLE S2 — The gene sets from the cross validation phase and the occurrence in the final gene set. [file Table_2.xlsx]

## Sheet: genes_from_100_cvs
CV1	CV2	CV3	CV4	CV5	CV6	CV7	CV8	CV9	CV10	CV11	CV12	CV13	CV14	CV15	CV16	CV17	CV18	CV19	CV20	CV21	CV22	CV23	CV24	CV25	CV26	CV27	CV28	CV29	CV30	CV31	CV32	CV33	CV34	CV35	CV36	CV37	CV38	CV39	CV40	CV41	CV42	CV43	CV44	CV45	CV46	CV47	CV48	CV49	CV50
AMBP	AMBP	AMBP	AMBP	AMBP	AMBP	AMBP	AMBP	AMBP	AMBP	AMBP	AMBP	AMBP	AMBP	AMBP	AMBP	AMBP	AMBP	AMBP	AMBP	AMBP	AMBP	AMBP	AMBP	AMBP	AMBP	AMBP	AMBP	AMBP	AMBP	AMBP	AMBP	AMBP	AMBP	AMBP	AMBP	AMBP	AMBP	AMBP	AMBP	AMBP	AMBP	AMBP	AMBP	AMBP	AMBP	AMBP	AMBP	AMBP	AMBP
APLP2	APLP2	APLP2	APLP2	APLP2	APLP2	APLP2	APLP2	APLP2	APLP2	APLP2	APLP2	APLP2	APLP2	APLP2	APLP2	APLP2	APLP2	APLP2	APLP2	APLP2	APLP2	APLP2	APLP2	APLP2	APLP2	APLP2	APLP2	APLP2	APLP2	APLP2	APLP2	APLP2	APLP2	APLP2	APLP2	APLP2	APLP2	APLP2	APLP2	APLP2	APLP2	APLP2	APLP2	APLP2	APLP2	APLP2	APLP2	APLP2	APLP2
APOB	APOB	APOC1	APOB	APOC2	APOB	APOB	APOC2	APOB	APOB	APOB	APOB	APOC2	APOB	APOB	APOB	APOB	APOC1	APOC2	APOB	APOB	APOB	APOB	APOB	APOB	APOC2	APOB	APOB	APOB	APOB	APOB	APOB	APOC2	APOC2	APOC2	APOB	APOB	APOB	APOB	APOB	APOB	APOB	APOC2	APOB	APOB	APOB	APOB	APOB	APOB	APOB
APOC2	APOC2	APOC2	APOC2	APOH	APOC2	APOC2	APOH	APOC2	APOC2	APOC2	APOC2	APOH	APOC2	APOC2	APOC2	APOC2	APOC2	APOH	APOC2	APOC2	APOC2	APOC2	APOC2	APOC2	APOH	APOC2	APOC2	APOC2	APOC2	APOC2	APOC2	APOH	APOH	ASGR1	APOC2	APOC2	APOC2	APOC2	APOC2	APOC2	APOC2	APOH	APOC2	APOC2	APOC2	APOC2	APOC2	APOC2	APOC2
ARHGAP23	ARHGAP23	ARHGAP23	ARHGEF33	ASGR1	ARHGAP23	ARHGAP23	ARHGAP23	ASGR1	ARHGEF33	ARHGAP23	ASGR1	ARHGAP23	ARHGEF33	ASGR1	ASGR1	ARHGAP23	ASGR1	ARHGAP23	ARHGAP23	ARHGAP23	ASGR1	ARHGAP23	ARHGAP23	ARHGAP23	ARHGAP23	ARHGEF33	ASGR1	ASGR1	ARHGAP23	ARHGAP23	ARHGAP23	ASGR1	ARHGAP23	ASGR2	ARHGAP23	ARHGAP23	ARHGAP24	ASGR1	ARHGAP23	ASGR1	ARHGAP23	ARHGEF33	ASGR1	ARHGAP23	ARHGEF33	ARHGAP23	ARHGEF33	ARHGAP23	ARHGEF33
ARHGEF33	ASGR1	ASGR1	ASGR1	ASGR2	ARHGEF33	ARHGAP24	ARHGAP24	ASGR2	ASGR1	ARHGEF33	ASGR2	ASGR1	ASGR1	ASGR2	ASGR2	ARHGEF33	ASGR2	ARHGEF33	ARHGEF33	ARHGEF33	ASGR2	ARHGEF33	ARHGEF33	ASGR1	ARHGAP24	ASGR1	ASGR2	ASGR2	ARHGEF33	ARHGEF33	ARHGEF33	ASGR2	ASGR1	ASRGL1	ASGR1	ARHGEF33	ARHGEF33	ASGR2	ARHGEF33	ASGR2	ARHGEF33	ASGR1	ASGR2	ASGR1	ASGR1	ARHGAP24	ASGR1	ASGR1	ASGR1
ASGR1	ASGR2	ASGR2	ASGR2	ASRGL1	ASGR1	ASGR1	ASGR1	ASRGL1	ASGR2	ASGR1	ASRGL1	ASGR2	ASGR2	ASRGL1	ASRGL1	ASGR1	ASRGL1	ASGR1	ASGR1	ASGR1	ASRGL1	ASGR1	ASGR1	ASGR2	ASGR1	ASGR2	ASRGL1	ASRGL1	ASGR1	ASGR1	ASGR1	ASRGL1	ASGR2	BCAM	ASGR2	ASGR1	ASGR1	ASRGL1	ASGR1	ASRGL1	ASGR1	ASGR2	ASRGL1	ASGR2	ASGR2	ARHGEF33	ASGR2	ASGR2	ASGR2
ASGR2	ASRGL1	ASRGL1	ASRGL1	BAALC	ASGR2	ASGR2	ASGR2	BNC1	ASRGL1	ASGR2	BAALC	ASRGL1	ASRGL1	BAALC	BCAM	ASGR2	BAALC	ASGR2	ASGR2	ASGR2	BAALC	ASGR2	ASGR2	ASRGL1	ASGR2	ASRGL1	BCAM	BAALC	ASGR2	ASGR2	ASGR2	BAALC	ASRGL1	BNC1	ASRGL1	ASGR2	ASGR2	BAALC	ASGR2	BAALC	ASGR2	ASRGL1	BAALC	ASRGL1	ASRGL1	ASGR1	ASRGL1	ASRGL1	ASRGL1
ASRGL1	BCAM	BAALC	BCAM	BNC1	ASRGL1	ASRGL1	ASRGL1	BRI3BP	BAALC	ASRGL1	BCAM	BCAM	BAALC	BCAM	BNC1	ASRGL1	BCAM	ASRGL1	ASRGL1	ASRGL1	BCAM	ASRGL1	ASRGL1	BAALC	ASRGL1	BAALC	BNC1	BCAM	ASRGL1	ASRGL1	ASRGL1	BNC1	BAALC	BRI3BP	BAALC	ASRGL1	ASRGL1	BCAM	ASRGL1	BCAM	ASRGL1	BCAM	BCAM	BAALC	BCAM	ASGR2	BNC1	BAALC	BAALC
BCAM	BNC1	BCAM	BNC1	BRI3BP	BAALC	BAALC	BAALC	C10orf116	BCAM	BAALC	BNC1	BNC1	BCAM	BNC1	BRI3BP	BAALC	BNC1	BCAM	BCAM	BAALC	BNC1	BCAM	BCAM	BCAM	BCAM	BCAM	BRI3BP	BNC1	BAALC	BCAM	BAALC	BRI3BP	BCAM	C10orf116	BCAM	BAALC	BCAM	BNC1	BAALC	BNC1	BAALC	BNC1	BNC1	BCAM	BNC1	ASRGL1	BRI3BP	BCAM	BCAM
BNC1	BRI3BP	BNC1	BRI3BP	C10orf116	BCAM	BCAM	BCAM	C10orf41	BNC1	BCAM	BRI3BP	BRI3BP	BNC1	BRI3BP	BTBD16	BCAM	BRI3BP	BNC1	BNC1	BCAM	BRI3BP	BNC1	BNC1	BNC1	BNC1	BNC1	C10orf116	BRI3BP	BCAM	BNC1	BCAM	C10orf116	BNC1	C10orf41	BNC1	BCAM	BNC1	BRI3BP	BCAM	BRI3BP	BNC1	BRI3BP	BRI3BP	BNC1	BRI3BP	BCAM	C10orf116	BNC1	BNC1
BRI3BP	C10orf116	BRI3BP	C10orf116	C10orf41	BNC1	BNC1	BNC1	C13orf18	BRI3BP	BNC1	C10orf116	C10orf116	BRI3BP	C10orf116	C10orf116	BNC1	C10orf116	BRI3BP	BRI3BP	BNC1	C10orf116	BRI3BP	BRI3BP	BRI3BP	BRI3BP	BRI3BP	C10orf41	C10orf116	BNC1	BRI3BP	BNC1	C10orf41	BRI3BP	C14orf105	BRI3BP	BNC1	BRI3BP	C10orf116	BNC1	C10orf116	BRI3BP	C10orf116	C10orf116	BRI3BP	C10orf116	BNC1	C10orf41	BRI3BP	BRI3BP
C10orf116	C10orf41	C10orf116	C10orf41	C14orf105	BRI3BP	BRI3BP	BRI3BP	C14orf105	C10orf116	BRI3BP	C10orf41	C10orf41	C10orf116	C10orf41	C10orf41	BRI3BP	C10orf41	C10orf116	C10orf116	BRI3BP	C10orf41	BTBD16	C10orf116	C10orf116	C10orf116	C10orf116	C13orf18	C10orf41	BRI3BP	C10orf116	BRI3BP	C14orf105	C10orf116	C17orf93	C10orf116	BRI3BP	C10orf116	C10orf41	BRI3BP	C10orf41	BTBD16	C10orf41	C10orf41	C10orf116	C10orf41	BRI3BP	C14orf105	C10orf116	C10orf116
C10orf41	C14orf105	C10orf41	C14orf105	C17orf93	C10orf116	BTBD16	C10orf116	C17orf93	C10orf41	C10orf116	C14orf105	C14orf105	C10orf41	C14orf105	C13orf18	C10orf116	C13orf18	C10orf41	C10orf41	C10orf116	C14orf105	C10orf116	C10orf41	C10orf41	C10orf41	C10orf41	C14orf105	C14orf105	C10orf116	C10orf41	C10orf116	C17orf93	C10orf41	C18orf45	C10orf41	C10orf116	C10orf41	C14orf105	C10orf116	C13orf18	C10orf116	C14orf105	C14orf105	C10orf41	C14orf105	C10orf116	C17orf93	C10orf41	C10orf41
C14orf105	C17orf93	C14orf105	C18orf45	C18orf45	C10orf41	C10orf116	C10orf41	C18orf45	C14orf105	C10orf41	C18orf45	C17orf93	C14orf105	C17orf93	C14orf105	C10orf41	C14orf105	C12orf27	C13orf18	C10orf41	C17orf93	C10orf41	C14orf105	C14orf105	C13orf18	C14orf105	C17orf93	C17orf93	C10orf41	C14orf105	C10orf41	C18orf45	C14orf105	C1orf14	C14orf105	C10orf41	C13orf18	C17orf93	C10orf41	C14orf105	C10orf41	C17orf93	C17orf93	C13orf18	C17orf93	C10orf41	C18orf45	C14orf105	C14orf105
C18orf45	C18orf45	C17orf93	C1orf14	C1orf14	C14orf105	C10orf41	C13orf18	C1orf14	C17orf93	C14orf105	C1orf14	C18orf45	C17orf93	C18orf45	C17orf93	C14orf105	C17orf93	C13orf18	C14orf105	C13orf18	C18orf45	C14orf105	C17orf93	C17orf93	C14orf105	C17orf93	C18orf45	C18orf45	C14orf105	C17orf93	C13orf18	C1orf14	C17orf93	C2orf89	C17orf93	C13orf18	C14orf105	C18orf45	C14orf105	C17orf93	C14orf105	C18orf45	C18orf45	C14orf105	C18orf45	C14orf105	C1orf14	C17orf93	C17orf93
C1orf14	C1orf14	C18orf45	C2orf89	C2orf89	C17orf93	C14orf105	C14orf105	C2orf89	C18orf45	C17orf93	C2orf89	C1orf14	C18orf45	C1orf14	C18orf45	C17orf93	C18orf45	C14orf105	C17orf93	C14orf105	C1orf14	C17orf93	C18orf45	C18orf45	C18orf45	C18orf45	C1orf14	C1orf14	C17orf93	C18orf45	C14orf105	C2orf89	C18orf45	C9orf53	C18orf45	C14orf105	C17orf93	C1orf14	C17orf93	C18orf45	C17orf93	C1orf14	C1orf14	C17orf93	C1orf14	C17orf93	C2orf89	C18orf45	C18orf45
C2orf89	C2orf89	C1orf14	C9orf53	C9orf53	C18orf45	C17orf93	C17orf93	C9orf53	C1orf14	C18orf45	C9orf53	C2orf89	C1orf14	C2orf89	C1orf14	C18orf45	C1orf14	C17orf93	C18orf45	C17orf93	C2orf89	C18orf45	C1orf14	C1orf14	C1orf14	C1orf14	C2orf89	C2orf89	C18orf45	C1orf14	C18orf45	C9orf53	C1orf14	CACNG7	C1orf14	C17orf93	C18orf45	C2orf89	C18orf45	C1orf14	C18orf45	C2orf89	C2orf89	C18orf45	C2orf89	C18orf45	C9orf53	C1orf14	C1orf14
C9orf53	C9orf53	C2orf89	CACNG7	CACNG7	C1orf14	C18orf45	C18orf45	CACNG7	C2orf89	C1orf14	CACNG7	C9orf53	C2orf89	C9orf53	C2orf89	C1orf14	C2orf89	C18orf45	C1orf14	C18orf45	C9orf53	C1orf14	C2orf89	C2orf89	C2orf89	C2orf89	C9orf53	C9orf53	C1orf14	C2orf89	C1orf14	CACNG7	C2orf89	CASR	C2orf89	C18orf45	C1orf14	C9orf53	C1orf14	C2orf89	C1orf14	C9orf53	C9orf53	C1orf14	C9orf53	C1orf14	CACNG7	C2orf89	C2orf89
CACNG7	CACNG7	C9orf53	CASR	CASR	C2orf89	C1orf14	C1orf14	CASR	C9orf53	C2orf89	CASR	CACNG7	C9orf53	CACNG7	C5orf32	C2orf89	C9orf53	C1orf14	C2orf89	C1orf14	CACNG7	C2orf89	C5orf32	C9orf53	C9orf53	C5orf32	CACNG7	CACNG7	C2orf89	C9orf53	C2orf89	CASR	C9orf53	CCDC109A	C5orf32	C1orf14	C2orf89	CACNG7	C2orf89	C9orf53	C2orf89	CACNG7	CACNG7	C2orf89	CACNG7	C2orf89	CASR	C9orf53	C9orf53
CASR	CASR	CACNG7	CCDC109A	CCDC109A	C9orf53	C2orf89	C2orf89	CCNJL	CACNG7	C9orf53	CCNJL	CASR	CACNG7	CASR	C9orf53	C9orf53	CACNG7	C2orf89	C9orf53	C2orf89	CASR	C9orf53	C9orf53	CACNG7	CACNG7	C9orf53	CASR	CASR	C9orf53	CACNG7	C9orf53	CCDC109A	CACNG7	CCNJL	C9orf53	C2orf89	C9orf53	CASR	C9orf53	CACNG7	C9orf53	CASR	CASR	C9orf53	CASR	C9orf53	CCDC109A	CACNG7	CACNG7
CCDC109A	CCDC109A	CASR	CCNJL	CCNJL	CACNG7	C9orf53	C9orf53	CDC42EP1	CASR	CACNG7	CDC42EP1	CCDC109A	CASR	CCDC109A	CACNG7	CACNG7	CASR	C9orf53	CACNG7	C9orf53	CCDC109A	CACNG7	CACNG7	CASR	CASR	CACNG7	CCNJL	CCNJL	CACNG7	CASR	CACNG7	CCNJL	CASR	CDC42EP1	CACNG7	C5orf32	CACNG7	CCDC109A	CACNG7	CASR	CACNG7	CCNJL	CCDC109A	CACNG7	CCDC109A	CACNG7	CCNJL	CASR	CASR
CCNJL	CCNJL	CCDC109A	CDC42EP1	CDH17	CASR	CACNG7	CACNG7	CDH17	CCDC109A	CASR	CDH17	CCNJL	CCNJL	CCNJL	CASR	CASR	CCDC109A	CACNG7	CASR	CACNG7	CCNJL	CASR	CASR	CCDC109A	CCDC109A	CASR	CDC42EP1	CDC42EP1	CASR	CCDC109A	CASR	CDC42EP1	CCDC109A	CDH17	CASR	C9orf53	CASR	CCNJL	CASR	CCDC109A	CASR	CDH17	CCNJL	CASR	CCNJL	CASR	CDC42EP1	CCDC109A	CCDC109A
CDC42EP1	CDC42EP1	CCNJL	CDH17	CDX1	CCDC109A	CASR	CASR	CDKN2A	CDC42EP1	CCDC109A	CDKN2A	CDC42EP1	CDH17	CDC42EP1	CCDC109A	CCDC109A	CCNJL	CASR	CCDC109A	CASR	CDC42EP1	CCDC109A	CCDC109A	CCNJL	CCNJL	CCDC109A	CDH17	CDH17	CCDC109A	CCNJL	CCDC109A	CDH17	CCNJL	CDX1	CCDC109A	CACNG7	CCDC109A	CDC42EP1	CCDC109A	CCNJL	CCDC109A	CDX1	CDH17	CCDC109A	CDH17	CCDC109A	CDH17	CCNJL	CCNJL
CDH17	CDH17	CDC42EP1	CDX1	CDX2	CCNJL	CCNJL	CCDC109A	CDX1	CDH17	CCNJL	CDX1	CDH17	CDX1	CDH17	CCNJL	CCNJL	CDC42EP1	CCNJL	CDH17	CCDC109A	CDH17	CDC42EP1	CCNJL	CDH17	CDH17	CCNJL	CDX1	CDX1	CCNJL	CDC42EP1	CCNJL	CDX1	CDH17	CDX2	CCNJL	CASR	CCNJL	CDH17	CCNJL	CDH17	CCNJL	CDX2	CDX1	CCNJL	CDKN2A	CDC42EP1	CDKN2A	CDC42EP1	CDC42EP1
CDX1	CDX1	CDH17	CDX2	CENPW	CDC42EP1	CDC42EP1	CCNJL	CDX2	CDX1	CDC42EP1	CDX2	CDX1	CDX2	CDX1	CDC42EP1	CDH17	CDH17	CDH17	CDX1	CCNJL	CDX1	CDH17	CDH17	CDX1	CDKN2A	CDC42EP1	CDX2	CDX2	CDH17	CDH17	CDC42EP1	CDX2	CDX1	CENPW	CDC42EP1	CCDC109A	CDC42EP1	CDKN2A	CDC42EP1	CDKN2A	CDH17	CENPW	CDX2	CDC42EP1	CDX1	CDH17	CDX1	CDH17	CDH17
CDX2	CDX2	CDKN2A	CENPW	CHST4	CDH17	CDH17	CDH17	CNDP2	CDX2	CDH17	CENPW	CDX2	CNDP2	CDX2	CDH17	CDX1	CDX1	CDX1	CDX2	CDC42EP1	CDX2	CDX1	CDX1	CDX2	CDX1	CDH17	CELA2B	CENPW	CDX1	CDX1	CDH17	CENPW	CDX2	CHST4	CDH17	CCNJL	CDH17	CDX1	CDH17	CDX1	CDX1	CHST4	CELA2B	CDH17	CDX2	CDX1	CDX2	CDX1	CDX1
CENPW	CENPW	CDX1	CNDP2	CNDP2	CDX1	CDX1	CDX1	CSDAP1	CENPW	CDX1	CHST4	CENPW	CSDAP1	CHST4	CDX1	CDX2	CDX2	CDX2	CNDP2	CDH17	CENPW	CDX2	CDX2	CENPW	CDX2	CDX1	CENPW	CHST4	CDX2	CDX2	CDX1	CNDP2	CENPW	CNDP2	CDX1	CDH17	CDX1	CDX2	CDX1	CDX2	CDX2	CNDP2	CENPW	CDX1	CHST4	CDX2	CNDP2	CDX2	CDX2
CNDP2	CHST4	CDX2	CSDAP1	CSDAP1	CDX2	CDX2	CDX2	CTRB1	CHST4	CDX2	CNDP2	CNDP2	CTNND2	CNDP2	CDX2	CENPW	CELA2B	CENPW	CSDAP1	CDX1	CHST4	CELA2B	CHST4	CNDP2	CENPW	CDX2	CNDP2	CNDP2	CNDP2	CHST4	CDX2	CSDAP1	CNDP2	CSDAP1	CDX2	CDX1	CDX2	CENPW	CDX2	CELA2B	CENPW	CSDAP1	CHST4	CDX2	CNDP2	CNDP2	CSDAP1	CENPW	CNDP2
CSDAP1	CNDP2	CENPW	CTNND2	CTNND2	CNDP2	CENPW	CENPW	CTRB2	CNDP2	CHST4	CSDAP1	CPA2	CTRB1	CSDAP1	CENPW	CNDP2	CENPW	CHST4	CTRB1	CDX2	CNDP2	CENPW	CNDP2	CSDAP1	CNDP2	CENPW	CSDAP1	CPA2	CSDAP1	CNDP2	CELA2B	CTRB1	CPA2	CTNND2	CENPW	CDX2	CENPW	CHST4	CNDP2	CENPW	CNDP2	CTNND2	CNDP2	CELA2B	CSDAP1	CSDAP1	CTRB1	CNDP2	CSDAP1
CTNND2	CPNE4	CNDP2	CTRB1	CTRB1	CSDAP1	CNDP2	CNDP2	CTRC	CSDAP1	CNDP2	CTRB1	CPNE4	CTRB2	CTRB1	CHST4	CSDAP1	CNDP2	CNDP2	CTRB2	CENPW	CSDAP1	CNDP2	CSDAP1	CTRB1	CSDAP1	CHST4	CTNND2	CSDAP1	CTRB1	CSDAP1	CENPW	CTRB2	CSDAP1	CTRB1	CNDP2	CNDP2	CNDP2	CNDP2	CSDAP1	CNDP2	CPA2	CTRB1	CSDAP1	CENPW	CTRB1	CTNND2	CTRB2	CSDAP1	CTNNAL1
CTRB1	CSDAP1	CPA2	CTRB2	CTRB2	CTNND2	CSDAP1	CSDAP1	CTSB	CTNND2	CSDAP1	CTRB2	CSDAP1	CTSB	CTRB2	CNDP2	CTRB1	CSDAP1	CSDAP1	CTSB	CNDP2	CTNND2	COL29A1	CTRB1	CTRB2	CTNND2	CNDP2	CTRB1	CTNND2	CTRB2	CTNND2	CHST4	CTSB	CTNND2	CTRB2	CSDAP1	CSDAP1	CSDAP1	CSDAP1	CTRB1	CSDAP1	CSDAP1	CTRB2	CTRB1	CNDP2	CTRB2	CTRB1	CTSB	CTNND2	CTNND2
CTRB2	CTNND2	CSDAP1	CTRC	CTSB	CTRB1	CTNND2	CTRB1	CUZD1	CTRB1	CTRB1	CTSB	CTNND2	CUZD1	CTSB	CSDAP1	CTRB2	CTRB1	CTNND2	CUZD1	CSDAP1	CTRB1	CSDAP1	CTRB2	CTSB	CTRB1	CSDAP1	CTRB2	CTRB1	CTSB	CTRB1	CNDP2	CUZD1	CTRB1	CTSB	CTNND2	CTNND2	CTRB1	CTRB1	CTRB2	CTNND2	CTNND2	CTSB	CTRB2	COL29A1	CTSB	CTRB2	CUZD1	CTRB1	CTRB1
CTRC	CTRB1	CTRB1	CTSB	CUZD1	CTRB2	CTRB1	CTRB2	DAB2	CTRB2	CTRB2	DAB2	CTRB1	DAB2	DAB2	CTRB1	CTRC	CTRB2	CTRB1	DAB2	CTRB1	CTRB2	CTNND2	CTSB	CUZD1	CTRB2	CTNND2	CTSB	CTRB2	CUZD1	CTRB2	CSDAP1	DAB2	CTRB2	CUZD1	CTRB1	CTRB1	CTRB2	CTRB2	CTSB	CTRB1	CTRB1	CUZD1	CTSB	CSDAP1	DAB2	CTSB	DAB2	CTRB2	CTRB2
CTSB	CTRB2	CTRB2	DAB2	DAB2	CTRC	CTRB2	CTSB	DAPK2	CTSB	CTSB	DAPK2	CTRB2	DAPK2	DAPK2	CTRB2	CTSB	CTSB	CTRB2	DAPK2	CTRB2	CTSB	CTRB1	CUZD1	DAB2	CTSB	CTRB1	DAB2	CTSB	DAB2	CTSB	CTRB1	DAPK2	CTSB	DAB2	CTRB2	CTRB2	CTRC	CTSB	CUZD1	CTRB2	CTRB2	DAB2	DAB2	CTNND2	DAPK2	CUZD1	DAPK2	CTRC	CTRC
CUZD1	CTSB	CTSB	DAPK2	DAPK2	CTSB	CTSB	CUZD1	DLX5	DAB2	CUZD1	DLX5	CTSB	DLX5	DLX5	CTSB	CUZD1	CUZD1	CTSB	DLX5	CTSB	DAB2	CTRB2	DAB2	DAPK2	CUZD1	CTRB2	DAPK2	DAB2	DAPK2	DAB2	CTRB2	DLX5	DAB2	DAPK2	CTRC	CTSB	CTSB	DAB2	DAB2	CTRC	CTSB	DAPK2	DAPK2	CTRB1	DLX5	DAB2	DLX5	CTSB	CTSB
DAB2	CUZD1	CUZD1	DLX5	DLX5	CUZD1	CUZD1	DAB2	DLX6	DAPK2	DAB2	DLX6	DAB2	DLX6	DLX6	DAB2	DAB2	DAB2	DAB2	DLX6	CUZD1	DAPK2	CTRC	DAPK2	DLX5	DAB2	CTRC	DLX5	DAPK2	DLX5	DAPK2	CTRC	DLX6	DAPK2	DLX5	CTSB	CUZD1	CUZD1	DAPK2	DAPK2	CTSB	DAB2	DLX5	DLX5	CTRB2	DLX6	DAPK2	DLX6	CUZD1	CUZD1
DAPK2	DAB2	DAB2	DLX6	DLX6	DAB2	DAB2	DAPK2	EFHD1	DLX5	DAPK2	EFHD1	DAPK2	EFHD1	EFHD1	DAPK2	DAPK2	DAPK2	DAPK2	EFHD1	DAB2	DLX5	CTSB	DLX5	DLX6	DAPK2	CTSB	DLX6	DLX5	DLX6	DLX5	CTSB	EFHD1	DLX5	DLX6	CUZD1	DAB2	DAB2	DLX5	DLX5	DAB2	DAPK2	DLX6	DLX6	CTRC	EFHD1	DLX5	EFHD1	DAB2	DAB2
DLX5	DAPK2	DAPK2	EFHD1	EFHD1	DAPK2	DAPK2	DLX5	F2	DLX6	DLX5	EPS8L3	DLX5	EPS8L3	EPS8L3	DLX5	DLX5	DLX5	DLX5	F2	DAPK2	DLX6	DAB2	DLX6	EFHD1	DLX5	DAB2	EFHD1	DLX6	EFHD1	DLX6	DAB2	EPHX3	DLX6	EFHD1	DAB2	DAPK2	DAPK2	DLX6	DLX6	DAPK2	DLX5	EFHD1	EFHD1	CTSB	F2	DLX6	EPS8L3	DAPK2	DAPK2
DLX6	DLX5	DLX5	EPHX3	EPS8L3	DLX5	DLX5	DLX6	FBXO17	EFHD1	DLX6	F2	DLX6	F2	F2	DLX6	DLX6	DLX6	DLX6	FBXO17	DLX5	EFHD1	DAPK2	EFHD1	EPS8L3	DLX6	DAPK2	EPHX3	EFHD1	F2	EFHD1	DAPK2	EPS8L3	EFHD1	EPS8L3	DAPK2	DLX5	DLX5	EFHD1	EFHD1	DLX5	DLX6	EPHX3	EPHX3	CUZD1	FBXO17	EFHD1	F2	DLX5	DLX5
EFHD1	DLX6	DLX6	EPS8L3	F2	DLX6	DLX6	EFHD1	FER1L4	EPS8L3	EFHD1	FBXO17	EFHD1	FBXO17	FBXO17	EFHD1	EFHD1	EFHD1	EFHD1	FER1L4	DLX6	EPHX3	DLX5	EPS8L3	F2	EFHD1	DLX5	F2	EPS8L3	FBXO17	F2	DLX5	F2	EPS8L3	F2	DLX5	DLX6	DLX6	F2	EPS8L3	DLX6	EFHD1	EPS8L3	EPS8L3	DAB2	FER1L4	EPS8L3	FBXO17	DLX6	DLX6
F2	EFHD1	EFHD1	F2	FBXO17	EFHD1	EFHD1	EPHX3	FEZ1	F2	F2	FER1L4	EPS8L3	FER1L4	FER1L4	F2	EPHX3	F2	F2	FEZ1	EFHD1	EPS8L3	DLX6	F2	FBXO17	F2	DLX6	FBXO17	F2	FER1L4	FBXO17	DLX6	FBXO17	F2	FBXO17	DLX6	EFHD1	EFHD1	FBXO17	F2	EFHD1	EPHX3	F2	F2	DAPK2	FEZ1	F2	FER1L4	EFHD1	EFHD1
FBXO17	EPS8L3	EPS8L3	FBXO17	FER1L4	EPS8L3	EPHX3	F2	FFAR1	FBXO17	FBXO17	FEZ1	F2	FEZ1	FEZ1	FBXO17	EPS8L3	FBXO17	FBXO17	FLJ39739	F2	F2	EFHD1	FBXO17	FER1L4	FBXO17	EFHD1	FER1L4	FBXO17	FEZ1	FER1L4	EFHD1	FER1L4	FBXO17	FER1L4	EFHD1	EPHX3	EPHX3	FER1L4	FBXO17	F2	EPS8L3	FBXO17	FBXO17	DLX5	FFAR1	FBXO17	FEZ1	EPS8L3	EPS8L3
FER1L4	F2	F2	FER1L4	FEZ1	F2	F2	FBXO17	FLJ39739	FER1L4	FER1L4	FFAR1	FBXO17	FLJ39739	FFAR1	FER1L4	F2	FER1L4	FER1L4	FOXL1	FBXO17	FBXO17	EPS8L3	FER1L4	FEZ1	FER1L4	EPS8L3	FEZ1	FER1L4	FLJ39739	FEZ1	F2	FEZ1	FER1L4	FEZ1	EPS8L3	F2	F2	FEZ1	FER1L4	FBXO17	F2	FER1L4	FER1L4	DLX6	FLJ39739	FER1L4	FLJ39739	F2	F2
FEZ1	FBXO17	FBXO17	FEZ1	FLJ39739	FBXO17	FBXO17	FER1L4	FOXL1	FEZ1	FEZ1	FLJ39739	FER1L4	FOXL1	FLJ39739	FEZ1	FBXO17	FEZ1	FEZ1	GALNT14	FER1L4	FER1L4	F2	FEZ1	FFAR1	FEZ1	F2	FFAR1	FEZ1	FOXL1	FFAR1	FBXO17	FFAR1	FEZ1	FFAR1	F2	FBXO17	FBXO17	FFAR1	FEZ1	FER1L4	FBXO17	FEZ1	FEZ1	EFHD1	FOXL1	FEZ1	FOXL1	FBXO17	FBXO17
FFAR1	FER1L4	FER1L4	FLJ39739	FOXL1	FER1L4	FER1L4	FEZ1	GALNT14	FFAR1	FFAR1	FOXL1	FEZ1	GALNT14	FOXL1	FFAR1	FER1L4	FFAR1	FFAR1	GATA3	FEZ1	FEZ1	FBXO17	FFAR1	FLJ39739	FFAR1	FBXO17	FLJ39739	FFAR1	GALNT14	FLJ39739	FER1L4	FLJ39739	FFAR1	FLJ39739	FBXO17	FER1L4	FER1L4	FLJ39739	FFAR1	FEZ1	FER1L4	FFAR1	FFAR1	F2	GALNT14	FFAR1	GALNT14	FER1L4	FER1L4
FLJ39739	FEZ1	FEZ1	FOXL1	GALNT14	FEZ1	FEZ1	FFAR1	GATA3	FLJ39739	FLJ39739	GALNT14	FFAR1	GATA3	GALNT14	FLJ39739	FEZ1	FLJ39739	FLJ39739	GATA6	FFAR1	FFAR1	FER1L4	FLJ39739	FOXL1	FLJ39739	FER1L4	FOXL1	FLJ39739	GATA3	FOXL1	FEZ1	FOXL1	FLJ39739	FOXL1	FER1L4	FEZ1	FEZ1	FOXL1	FLJ39739	FFAR1	FEZ1	FLJ39739	FLJ39739	FBXO17	GATA3	FLJ39739	GATA3	FEZ1	FEZ1
FOXL1	FFAR1	FLJ39739	GALNT14	GATA3	FFAR1	FLJ39739	FLJ39739	GATA6	FOXL1	FOXL1	GATA3	FLJ39739	GATA6	GATA3	FOXL1	FLJ39739	FOXL1	FOXL1	GJB5	FLJ39739	FLJ39739	FEZ1	FOXL1	GALNT14	FOXL1	FEZ1	GALNT14	FOXL1	GATA6	GALNT14	FFAR1	GALNT14	FOXL1	GALNT14	FEZ1	FFAR1	FLJ39739	GALNT14	FOXL1	FLJ39739	FFAR1	FOXL1	FOXL1	FER1L4	GATA6	FOXL1	GATA6	FFAR1	FFAR1
GALNT14	FLJ39739	FOXL1	GATA3	GATA6	FLJ39739	FOXL1	FOXL1	GJB5	GALNT14	GALNT14	GATA6	FOXL1	GJB5	GATA6	GALNT14	FOXL1	GALNT14	GALNT14	GNL3L	FOXL1	FOXL1	FFAR1	GALNT14	GATA3	GALNT14	FFAR1	GATA3	GALNT14	GJB5	GATA3	FLJ39739	GATA3	GALNT14	GATA3	FFAR1	FLJ39739	FOXL1	GATA3	GALNT14	FOXL1	FLJ39739	GALNT14	GALNT14	FEZ1	GJB5	GALNT14	GJB5	FLJ39739	FLJ39739
GATA3	FOXL1	GALNT14	GATA6	GJB5	FOXL1	GALNT14	GALNT14	GNL3L	GATA3	GATA3	GJB5	GALNT14	GNL3L	GCG	GATA3	GALNT14	GATA3	GATA3	GPA33	GALNT14	GALNT14	FLJ39739	GATA3	GATA6	GATA3	FLJ39739	GATA6	GATA3	GNL3L	GATA6	FOXL1	GATA6	GATA3	GATA6	FLJ39739	FOXL1	GALNT14	GATA6	GATA3	GALNT14	FOXL1	GATA3	GATA3	FLJ39739	GNL3L	GATA3	GNL3L	FOXL1	FOXL1
GATA6	GALNT14	GATA3	GCG	GNL3L	GALNT14	GATA3	GATA3	GPA33	GATA6	GATA6	GNL3L	GATA3	GPA33	GJB5	GATA6	GATA3	GATA6	GATA6	GPM6A	GATA3	GATA3	FOXL1	GATA6	GJB5	GATA6	FOXL1	GJB5	GATA6	GPA33	GJB5	FSCN2	GCG	GATA6	GJB5	FOXL1	GALNT14	GATA3	GJB5	GATA6	GATA3	GALNT14	GATA6	GATA6	FOXL1	GPA33	GATA6	GPA33	GALNT14	GALNT14
GJB5	GATA3	GATA6	GJB5	GPA33	GATA3	GATA6	GATA6	GPM6A	GJB5	GJB5	GPA33	GATA6	GPM6B	GNL3L	GJB5	GATA6	GJB5	GJB5	GPM6B	GATA6	GATA6	GALNT14	GJB5	GNL3L	GJB5	GALNT14	GNL3L	GJB5	GPM6A	GNL3L	GALNT14	GJB5	GJB5	GNL3L	GALNT14	GATA3	GATA6	GNL3L	GJB5	GATA6	GATA3	GCG	GJB5	GALNT14	GPM6A	GJB5	GPM6A	GATA3	GATA3
GNL3L	GATA6	GJB5	GNL3L	GPM6B	GATA6	GJB5	GJB5	GPM6B	GNL3L	GNL3L	GPM6B	GJB5	GPR27	GPA33	GNL3L	GJB5	GNL3L	GNL3L	GPR27	GJB5	GCG	GATA3	GNL3L	GPA33	GNL3L	GATA3	GPA33	GNL3L	GPM6B	GPA33	GATA3	GNL3L	GNL3L	GPA33	GATA3	GATA6	GJB5	GPA33	GNL3L	GJB5	GATA6	GJB5	GNL3L	GATA3	GPM6B	GNL3L	GPM6B	GATA6	GATA6
GPA33	GJB5	GNL3L	GPA33	GPR27	GJB5	GNL3L	GNL3L	GPR27	GPA33	GPA33	GPR27	GNL3L	GPR35	GPM6B	GPA33	GNL3L	GPA33	GPA33	GPR35	GNL3L	GJB5	GATA6	GPA33	GPM6A	GPA33	GATA6	GPM6B	GPA33	GPR27	GPM6B	GATA6	GPA33	GPA33	GPM6A	GATA6	GJB5	GNL3L	GPM6B	GPA33	GNL3L	GJB5	GNL3L	GPA33	GATA6	GPR27	GPA33	GPR27	GJB5	GJB5
GPM6B	GNL3L	GPA33	GPM6A	GPR35	GNL3L	GPA33	GPA33	GPR35	GPM6B	GPM6B	GPR35	GPA33	GRHL3	GPR27	GPM6A	GPA33	GPM6B	GPM6A	GRHL3	GPA33	GNL3L	GJB5	GPM6A	GPM6B	GPM6B	GJB5	GPR27	GPM6B	GPR35	GPR27	GJB5	GPM6B	GPM6B	GPM6B	GJB5	GNL3L	GPA33	GPR27	GPM6B	GPA33	GNL3L	GPA33	GPM6A	GJB5	GPR35	GPM6B	GPR35	GNL3L	GNL3L
GPR27	GPA33	GPM6B	GPM6B	GRHL3	GPA33	GPM6B	GPM6B	GRHL3	GPR27	GPR27	GRHL3	GPM6B	HEPH	GPR35	GPM6B	GPM6B	GPR27	GPM6B	HEPH	GPM6A	GPA33	GNL3L	GPM6B	GPR27	GPR27	GNL3L	GPR35	GPR27	GRHL3	GPR35	GNL3L	GPR27	GPR27	GPR27	GNL3L	GPA33	GPM6A	GPR35	GPR27	GPM6B	GPA33	GPM6A	GPM6B	GNL3L	GRHL3	GPR27	GRHL3	GPA33	GPA33
GPR35	GPM6B	GPR27	GPR27	HEPH	GPM6B	GPR27	GPR27	HEPH	GPR35	GPR35	HEPH	GPR27	HHEX	GRHL3	GPR27	GPR27	GPR35	GPR27	HHEX	GPM6B	GPM6B	GPA33	GPR27	GPR35	GPR35	GPA33	GRHL3	GPR35	HEPH	GRHL3	GPA33	GPR35	GPR35	GPR35	GPA33	GPM6B	GPM6B	GRHL3	GPR35	GPR27	GPM6B	GPM6B	GPR27	GPA33	HEPH	GPR35	HEPH	GPM6B	GPM6B
GRHL3	GPR27	GPR35	GPR35	HHEX	GPR27	GPR35	GPR35	HHEX	GRHL3	GRHL3	HHEX	GPR35	HIATL2	HEPH	GPR35	GPR35	GRHL3	GPR35	HIATL2	GPR27	GPR27	GPM6B	GPR35	HEPH	GRHL3	GPM6B	HEPH	GRHL3	HHEX	HEPH	GPM6A	GRHL3	GRHL3	GRHL3	GPM6B	GPR27	GPR27	HEPH	HEPH	GPR35	GPR27	GPR27	GPR35	GPM6B	HHEX	HEPH	HHEX	GPR27	GPR27
HEPH	GPR35	HEPH	GRHL3	HIATL2	GPR35	GRHL3	GRHL3	HIATL2	HEPH	HEPH	HIATL2	HEPH	HOXB13	HHEX	GRHL3	GRHL3	HEPH	GRHL3	HOXB13	GPR35	GPR35	GPR27	GRHL3	HHEX	HEPH	GPR27	HHEX	HEPH	HIATL2	HHEX	GPM6B	HEPH	HEPH	HEPH	GPR27	GPR35	GPR35	HHEX	HHEX	GRHL3	GPR35	GPR35	GRHL3	GPR27	HIATL2	HHEX	HIATL2	GPR35	GPR35
HHEX	GRHL3	HHEX	HEPH	HOXB13	GRHL3	HEPH	HEPH	HOXB13	HHEX	HHEX	HOXB13	HHEX	HOXD4	HIATL2	HEPH	HEPH	HHEX	HEPH	HOXD4	GRHL3	GRHL3	GPR35	HEPH	HIATL2	HHEX	GPR35	HIATL2	HHEX	HOXB13	HIATL2	GPR27	HHEX	HHEX	HHEX	GPR35	HEPH	GRHL3	HIATL2	HIATL2	HEPH	GRHL3	GRHL3	HEPH	GPR35	HOXB13	HIATL2	HOXB13	GRHL3	GRHL3
HIATL2	HEPH	HIATL2	HHEX	HOXD4	HEPH	HHEX	HHEX	HOXD4	HIATL2	HIATL2	HOXD4	HIATL2	ICAM1	HOXB13	HHEX	HHEX	HIATL2	HHEX	ICAM1	HEPH	HEPH	GRHL3	HHEX	HOXB13	HIATL2	GRHL3	HOXB13	HIATL2	HOXD4	HOXB13	GPR35	HIATL2	HIATL2	HIATL2	GRHL3	HHEX	HEPH	HOXB13	HOXB13	HHEX	HEPH	HEPH	HHEX	GRHL3	HOXD4	HOXB13	HOXD4	HEPH	HEPH
HOXB13	HHEX	HOXB13	HIATL2	ICAM1	HHEX	HIATL2	HIATL2	ICAM1	HOXB13	HOXB13	ICAM1	HOXB13	INS	HOXD4	HIATL2	HIATL2	HOXB13	HIATL2	INS	HHEX	HHEX	HEPH	HIATL2	HOXD4	HOXB13	HEPH	HOXD4	HOXB13	ICAM1	HOXD4	GRHL3	HOXB13	HOXB13	HOXB13	HEPH	HIATL2	HHEX	HOXD4	HOXD4	HIATL2	HHEX	HHEX	HIATL2	HEPH	ICAM1	HOXD4	ICAM1	HHEX	HHEX
HOXD4	HIATL2	HOXD4	HOXB13	INS	HIATL2	HOXB13	HOXB13	INS	HOXD4	HOXD4	INS	HOXD4	IRX5	ICAM1	HOXB13	HMGB3	HOXD4	HOXB13	IRX5	HIATL2	HIATL2	HHEX	HOXB13	ICAM1	HOXD4	HHEX	ICAM1	HOXD4	INS	ICAM1	HEPH	HOXD4	HOXD4	HOXD4	HHEX	HOXB13	HIATL2	ICAM1	ICAM1	HOXB13	HIATL2	HIATL2	HOXB13	HHEX	INS	ICAM1	INS	HIATL2	HIATL2
ICAM1	HOXB13	ICAM1	HOXD4	IRX5	HMGB3	HOXD4	HOXD4	IRX5	ICAM1	ICAM1	IRX5	ICAM1	ITIH1	INS	HOXD4	HOXB13	ICAM1	HOXD4	ITIH1	HOXB13	HOXB13	HIATL2	HOXD4	INS	ICAM1	HIATL2	INS	ICAM1	IRX5	INS	HHEX	ICAM1	ICAM1	ICAM1	HIATL2	HOXD4	HOXB13	INS	INS	HOXD4	HOXB13	HOXB13	HOXD4	HIATL2	IRX5	INS	IRX5	HOXB13	HOXB13
INS	HOXD4	INS	ICAM1	ITIH1	HOXB13	ICAM1	ICAM1	ITIH1	INS	INS	ITIH1	INS	KCNK15	IRX5	ICAM1	HOXD4	INS	ICAM1	KCNK15	HOXD4	HOXD4	HOXB13	ICAM1	IRX5	INS	HOXB13	IRX5	INS	ITIH1	IRX5	HIATL2	INS	INS	INS	HOXB13	ICAM1	HOXD4	IRX5	IRX5	ICAM1	HOXD4	HOXD4	ICAM1	HOXB13	ITIH1	IRX5	ITIH1	HOXD4	HOXD4
IRX5	ICAM1	IRX5	INS	KCNK15	HOXD4	INS	INS	KCNK15	IRX5	IRX5	KCNK15	IRX5	KLHL14	ITIH1	INS	ICAM1	IRX5	INS	KCNK16	ICAM1	ICAM1	HOXD4	INS	ITIH1	IRX5	HOXD4	ITIH1	IRX5	KCNK15	ITIH1	HOXB13	IRX5	IRX5	IRX5	HOXD4	INS	ICAM1	ITIH1	ITIH1	INS	ICAM1	ICAM1	INS	HOXD4	KCNK15	ITIH1	KCNK15	ICAM1	ICAM1
ITIH1	INS	ITIH1	IRX5	KLHL14	ICAM1	IRX5	IRX5	KLHL14	ITIH1	ITIH1	KLHL14	ITIH1	KLK2	KCNK15	IRX5	INS	ITIH1	IRX5	KLHL14	INS	INS	ICAM1	IRX5	KCNK15	ITIH1	ICAM1	KCNK15	ITIH1	KLHL14	KCNK15	HOXD4	ITIH1	ITIH1	ITIH1	ICAM1	IRX5	INS	KCNK15	KCNK15	IRX5	INS	INS	IRX5	ICAM1	KLHL14	KCNK15	KCNK16	INS	INS
KCNK15	IRX5	KCNK15	ITIH1	KLK2	INS	ITIH1	ITIH1	KLK2	KCNK15	KCNK15	KLK2	KCNK15	KLK3	KLHL14	ITIH1	IRX5	KCNK15	ITIH1	KLK2	IRX5	IRX5	INS	ITIH1	KLHL14	KCNK15	INS	KLHL14	KCNK15	KLK2	KLHL14	ICAM1	KCNK15	KCNK15	KCNK15	INS	ITIH1	IRX5	KCNK16	KLHL14	ITIH1	IRX5	IRX5	ITIH1	INS	KLK2	KLHL14	KLHL14	IRX5	IRX5
KLHL14	ITIH1	KLHL14	KCNK15	KLK3	IRX5	KCNK15	KCNK15	KLK3	KLHL14	KLHL14	KLK3	KLHL14	KLK4	KLK2	KCNK15	ITIH1	KLHL14	KCNK15	KLK3	ITIH1	ITIH1	IRX5	KCNK15	KLK2	KLHL14	IRX5	KLK2	KLHL14	KLK3	KLK2	INS	KLHL14	KLHL14	KLHL14	IRX5	KCNK15	ITIH1	KLHL14	KLK2	KCNK15	ITIH1	ITIH1	KCNK15	IRX5	KLK3	KLK2	KLK2	ITIH1	ITIH1
KLK2	KCNK15	KLK2	KLHL14	KLK4	ITIH1	KCNK16	KLHL14	KLK4	KLK2	KLK2	KLK4	KLK2	KRT14	KLK3	KLHL14	KCNK15	KLK2	KLHL14	KLK4	KCNK15	KCNK15	ITIH1	KLHL14	KLK3	KLK2	ITIH1	KLK3	KLK2	KLK4	KLK3	IRX5	KLK2	KLK2	KLK2	ITIH1	KLHL14	KCNK15	KLK2	KLK3	KLHL14	KCNK15	KCNK15	KLHL14	ITIH1	KLK4	KLK3	KLK3	KCNK15	KCNK15
KLK3	KLHL14	KLK3	KLK2	KRT14	KCNK15	KLHL14	KLK2	KRT14	KLK3	KLK3	KRT14	KLK3	KRT5	KLK4	KLK2	KLHL14	KLK3	KLK2	KRT14	KCNK16	KLHL14	KCNK15	KLK2	KLK4	KLK3	KCNK15	KLK4	KLK3	KRT14	KLK4	ITIH1	KLK3	KLK3	KLK3	KCNK15	KLK2	KLHL14	KLK3	KLK4	KLK2	KLHL14	KLHL14	KLK2	KCNK15	KRT14	KLK4	KLK4	KLHL14	KLHL14
KLK4	KLK2	KLK4	KLK3	KRT5	KLHL14	KLK2	KLK3	KRT5	KLK4	KLK4	KRT5	KLK4	KRT6A	KRT14	KLK3	KLK2	KLK4	KLK3	KRT5	KLHL14	KLK2	KLHL14	KLK3	KRT14	KLK4	KLHL14	KRT14	KLK4	KRT5	KRT14	KCNK15	KLK4	KLK4	KLK4	KLHL14	KLK3	KLK2	KLK4	KRT14	KLK3	KLK2	KLK2	KLK3	KLHL14	KRT5	KRT14	KRT14	KLK2	KLK2
KRT14	KLK3	KRT14	KLK4	KRT6A	KLK2	KLK3	KLK4	KRT6A	KRT14	KRT14	KRT6A	KRT14	KRT6B	KRT5	KLK4	KLK3	KRT14	KLK4	KRT6A	KLK2	KLK3	KLK2	KLK4	KRT5	KRT14	KLK2	KRT5	KRT14	KRT6A	KRT5	KLHL14	KRT14	KRT14	KRT14	KLK2	KLK4	KLK3	KRT14	KRT5	KLK4	KLK3	KLK3	KLK4	KLK2	KRT6A	KRT5	KRT5	KLK3	KLK3
KRT5	KLK4	KRT5	KRT14	KRT7	KLK3	KLK4	KRT14	KRT6B	KRT5	KRT5	KRT6B	KRT5	KRT7	KRT6A	KRT14	KLK4	KRT5	KRT14	KRT6B	KLK3	KLK4	KLK3	KRT14	KRT6A	KRT5	KLK3	KRT6A	KRT5	KRT6B	KRT6A	KLK2	KRT5	KRT5	KRT5	KLK3	KRT14	KLK4	KRT5	KRT6A	KRT14	KLK4	KLK4	KRT14	KLK3	KRT6B	KRT6A	KRT6A	KLK4	KLK4
KRT6A	KRT14	KRT6A	KRT5	LAMP3	KLK4	KRT14	KRT5	KRT7	KRT6A	KRT6A	KRT7	KRT6A	LAMP3	KRT6B	KRT5	KRT14	KRT6A	KRT5	KRT7	KLK4	KRT14	KLK4	KRT5	KRT7	KRT6A	KLK4	KRT6B	KRT6A	KRT7	KRT6B	KLK3	KRT6A	KRT6A	KRT6A	KLK4	KRT5	KRT14	KRT6A	KRT6B	KRT5	KRT14	KRT14	KRT5	KLK4	KRT7	KRT6B	KRT6B	KRT14	KRT14
KRT6B	KRT5	KRT6B	KRT6A	LCN12	KRT14	KRT5	KRT6A	LAMP3	KRT6B	KRT6B	LAMP3	KRT7	LCN12	KRT7	KRT6A	KRT5	KRT6B	KRT6A	LAMP3	KRT14	KRT5	KRT14	KRT6A	LAMP3	KRT6B	KRT14	KRT7	KRT6B	LAMP3	KRT7	KLK4	KRT7	KRT6B	KRT6B	KRT14	KRT6A	KRT5	KRT6B	KRT7	KRT6A	KRT5	KRT5	KRT6A	KRT14	LAMP3	KRT7	LAMP3	KRT5	KRT5
KRT7	KRT6A	KRT7	KRT6B	LMX1B	KRT5	KRT6A	KRT6B	LCN12	KRT7	LAMP3	LCN12	LAMP3	LMX1B	LAMP3	LAMP3	KRT6A	KRT7	KRT6B	LCN12	KRT5	KRT6A	KRT5	KRT6B	LCN12	KRT7	KRT5	LAMP3	KRT7	LCN12	LAMP3	KRT14	LAMP3	KRT7	KRT7	KRT5	KRT7	KRT6A	KRT7	LAMP3	KRT6B	KRT6A	KRT6A	KRT6B	KRT5	LCN12	LAMP3	LCN12	KRT6A	KRT6A
LAMP3	KRT6B	LAMP3	KRT7	LOC100188947	KRT6A	KRT6B	KRT7	LMX1B	LAMP3	LCN12	LMX1B	LCN12	LOC100188947	LCN12	LASS3	KRT6B	LAMP3	KRT7	LMX1B	KRT6A	KRT6B	KRT6A	KRT7	LMX1B	LAMP3	KRT6A	LCN12	LAMP3	LMX1B	LCN12	KRT5	LCN12	LAMP3	LAMP3	KRT6A	LAMP3	KRT6B	LAMP3	LCN12	KRT7	LAMP3	KRT6B	KRT7	KRT6A	LMX1B	LCN12	LMX1B	KRT6B	KRT6B
LCN12	KRT7	LCN12	LAMP3	LOC442459	KRT6B	LAMP3	LAMP3	LOC100188947	LCN12	LMX1B	LOC442459	LMX1B	LOC442459	LMX1B	LCN12	KRT7	LCN12	LAMP3	LOC442459	KRT6B	KRT7	KRT6B	LAMP3	LOC100188947	LCN12	KRT6B	LMX1B	LCN12	LOC442459	LMX1B	KRT6A	LMX1B	LCN12	LCN12	KRT6B	LASS3	KRT7	LCN12	LMX1B	LAMP3	LCN12	KRT7	LAMP3	KRT7	LOC100188947	LMX1B	LOC100188947	KRT7	KRT7
LMX1B	LAMP3	LMX1B	LCN12	LOC642587	KRT7	LCN12	LCN12	LOC442459	LMX1B	LOC100133161	LOC642587	LOC100188947	LOC642587	LOC100188947	LMX1B	LAMP3	LMX1B	LCN12	LOC642587	LAMP3	LAMP3	KRT7	LCN12	LOC442459	LMX1B	KRT7	LOC100188947	LMX1B	LOC642587	LOC100188947	KRT6B	LOC100188947	LMX1B	LMX1B	KRT7	LCN12	LAMP3	LMX1B	LOC100188947	LCN12	LMX1B	LAMP3	LCN12	LAMP3	LOC442459	LOC100188947	LOC442459	LAMP3	LAMP3
LOC442459	LCN12	LOC100188947	LMX1B	LOC643387	LAMP3	LMX1B	LMX1B	LOC642587	LOC100188947	LOC100188947	LOC643387	LOC442459	LOC643387	LOC442459	LOC100188947	LCN12	LOC100133161	LMX1B	LOC643387	LCN12	LCN12	LAMP3	LMX1B	LOC642587	LOC442459	LAMP3	LOC442459	LOC100188947	LOC643387	LOC442459	LAMP3	LOC442459	LOC442459	LOC442459	LAMP3	LMX1B	LCN12	LOC100188947	LOC442459	LMX1B	LOC442459	LCN12	LMX1B	LASS3	LOC643387	LOC442459	LOC642587	LCN12	LCN12
LOC643387	LMX1B	LOC442459	LOC100188947	LPCAT1	LCN12	LOC100133161	LOC442459	LOC643387	LOC442459	LOC442459	LPCAT1	LOC642587	LPCAT1	LOC642587	LOC442459	LMX1B	LOC100188947	LOC100188947	LPCAT1	LMX1B	LMX1B	LCN12	LOC100188947	LOC643387	LOC642587	LCN12	LOC642587	LOC442459	LPCAT1	LOC642587	LCN12	LOC642587	LOC642587	LOC642587	LCN12	LOC284837	LMX1B	LOC442459	LOC642587	LOC100188947	LOC642587	LMX1B	LOC100188947	LCN12	LPCAT1	LOC642587	LOC643387	LMX1B	LMX1B
LPCAT1	LOC100188947	LOC642587	LOC442459	LRRC4B	LMX1B	LOC442459	LOC642587	LPCAT1	LOC642587	LOC642587	LRRC4B	LOC643387	LRRC4B	LOC643387	LOC642587	LOC442459	LOC442459	LOC442459	LRRC4B	LOC100188947	LOC100188947	LMX1B	LOC442459	LPCAT1	LOC643387	LMX1B	LOC643387	LOC642587	LRRC4B	LOC643387	LMX1B	LOC643387	LOC643387	LOC643387	LMX1B	LOC442459	LOC100188947	LOC642587	LOC643387	LOC442459	LOC643387	LOC100188947	LOC442459	LMX1B	LRRC4B	LOC643387	LPCAT1	LOC442459	LOC100133161
LRRC4B	LOC442459	LOC643387	LOC643387	LYPLA2P1	LOC442459	LOC642587	LOC643387	LRRC4B	LOC643387	LOC643387	LYPLA2P1	LPCAT1	LYPLA2P1	LPCAT1	LOC643387	LOC642587	LOC642587	LOC642587	LYPLA2P1	LOC442459	LOC442459	LOC442459	LOC642587	LRRC4B	LPCAT1	LOC100133161	LPCAT1	LOC643387	LYPLA2P1	LPCAT1	LOC100133161	LPCAT1	LPCAT1	LPCAT1	LOC442459	LOC642587	LOC442459	LOC643387	LPCAT1	LOC643387	LPCAT1	LOC442459	LOC642587	LOC100133161	LYPLA2P1	LPCAT1	LRRC4B	LOC642587	LOC100188947
LYPLA2P1	LOC642587	LPCAT1	LPCAT1	MGC42105	LOC642587	LOC643387	LPCAT1	LYPLA2P1	LPCAT1	LOC728392	MGC42105	LRRC4B	MGC42105	LRRC4B	LPCAT1	LOC643387	LOC643387	LOC643387	MGC42105	LOC642587	LOC642587	LOC643387	LOC643387	LYPLA2P1	LRRC4B	LOC100188947	LRRC4B	LPCAT1	MGC42105	LRRC4B	LOC100188947	LRRC4B	LRRC4B	LRRC4B	LOC642587	LOC643387	LOC643387	LPCAT1	LRRC4B	LPCAT1	LRRC4B	LOC643387	LOC643387	LOC100188947	MGC42105	LRRC4B	LYPLA2P1	LOC643387	LOC442459
MGC42105	LOC643387	LRRC4B	LRRC4B	MSX1	LOC643387	LPCAT1	LRRC4B	MGC42105	LRRC4B	LPCAT1	MUC15	LYPLA2P1	MUC15	LYPLA2P1	LRRC4B	LPCAT1	LPCAT1	LPCAT1	MUC15	LOC643387	LOC643387	LPCAT1	LPCAT1	MGC42105	LYPLA2P1	LOC442459	LYPLA2P1	LRRC4B	MSX1	LYPLA2P1	LOC442459	LYPLA2P1	LYPLA2P1	LYPLA2P1	LOC643387	LPCAT1	LPCAT1	LRRC4B	LYPLA2P1	LRRC4B	LYPLA2P1	LPCAT1	LPCAT1	LOC442459	MUC15	LYPLA2P1	MGC42105	LPCAT1	LOC642587
MUC15	LPCAT1	LYPLA2P1	LYPLA2P1	MUC15	LPCAT1	LRRC4B	LYPLA2P1	MUC15	LYPLA2P1	LRRC4B	NAPSA	MGC42105	NAPSA	MGC42105	LYPLA2P1	LRRC4B	LRRC4B	LRRC4B	NAPSA	LPCAT1	LPCAT1	LRRC4B	LRRC4B	MUC15	MGC42105	LOC642587	MGC42105	LYPLA2P1	MUC15	MGC42105	LOC642587	MGC42105	MGC42105	MGC42105	LPCAT1	LRRC4B	LRRC4B	LYPLA2P1	MGC42105	LYPLA2P1	MGC42105	LRRC4B	LRRC4B	LOC642587	NAPSA	MGC42105	MUC15	LRRC4B	LOC643387
NAPSA	LRRC4B	MGC42105	MGC42105	NAPSA	LRRC4B	LYPLA2P1	MGC42105	NAPSA	MGC42105	LYPLA2P1	NBPF16	MUC15	NFATC2	MSX1	MGC42105	LYPLA2P1	LYPLA2P1	LYPLA2P1	NBPF16	LRRC4B	LRRC4B	LYPLA2P1	LYPLA2P1	NAPSA	MSX1	LOC643387	MUC15	MGC42105	NAPSA	MSX1	LOC643387	MUC15	MUC15	MUC15	LRRC4B	LYPLA2P1	LYPLA2P1	MGC42105	MUC15	MGC42105	MUC15	LYPLA2P1	LYPLA2P1	LOC643387	NBPF16	MSX1	NAPSA	LYPLA2P1	LPCAT1
NBPF16	LYPLA2P1	MUC15	MUC15	NKX2-1	LYPLA2P1	MGC42105	MSX1	NFATC2	MUC15	MGC42105	NKX2-1	NAPSA	NKX2-1	MUC15	MUC15	MGC42105	MGC42105	MGC42105	NFATC2	LYPLA2P1	LYPLA2P1	MGC42105	MGC42105	NBPF16	MUC15	LPCAT1	NAPSA	MUC15	NFATC2	MUC15	LPCAT1	NAPSA	NAPSA	NAPSA	LYPLA2P1	MGC42105	MGC42105	MUC15	NAPSA	MSX1	NAPSA	MGC42105	MGC42105	LPCAT1	NFATC2	MUC15	NKX2-1	MGC42105	LRRC4B
NKX2-1	MGC42105	NAPSA	NAPSA	NKX3-1	MGC42105	MUC15	MUC15	NKX2-1	NAPSA	MUC15	NKX3-1	NKX2-1	NKX3-1	NAPSA	NAPSA	MSX1	MUC15	MUC15	NKX2-1	MGC42105	MGC42105	MSX1	MUC15	NFATC2	NAPSA	LRRC4B	NBPF16	NAPSA	NKX2-1	NAPSA	LRRC4B	NFATC2	NFATC2	NBPF16	MGC42105	MUC15	MUC15	NAPSA	NBPF16	MUC15	NBPF16	MUC15	MUC15	LRRC4B	NKX2-1	NAPSA	NKX3-1	MUC15	LYPLA2P1
NKX3-1	MSX1	NKX3-1	NKX2-1	NOX1	MSX1	NAPSA	NAPSA	NKX3-1	NBPF16	NAPSA	NOX1	NKX3-1	NOX1	NFATC2	NBPF16	MUC15	NAPSA	NAPSA	NKX3-1	MUC15	MUC15	MUC15	NAPSA	NKX2-1	NFATC2	LYPLA2P1	NKX2-1	NBPF16	NKX3-1	NFATC2	LYPLA2P1	NKX2-1	NKX2-1	NFATC2	MUC15	NAPSA	NAPSA	NKX3-1	NKX2-1	NAPSA	NFATC2	NAPSA	NAPSA	LYPLA2P1	NKX3-1	NKX3-1	NOX1	NAPSA	MGC42105
NOX1	MUC15	NOX1	NKX3-1	NPC2	MUC15	NKX2-1	NFATC2	NOX1	NKX2-1	NFATC2	NPC2	NOX1	NPC2	NKX2-1	NKX2-1	NAPSA	NKX2-1	NBPF16	NOX1	NAPSA	NAPSA	NAPSA	NKX2-1	NKX3-1	NKX2-1	MGC42105	NKX3-1	NFATC2	NOX1	NKX2-1	MGC42105	NKX3-1	NKX3-1	NKX2-1	NAPSA	NBPF16	NBPF16	NOX1	NKX3-1	NKX2-1	NKX2-1	NBPF16	NFATC2	MGC42105	NOX1	NOX1	NPC2	NBPF16	MUC15
NPC2	NAPSA	NPC2	NOX1	PIAS1	NAPSA	NKX3-1	NKX2-1	NPC2	NKX3-1	NKX2-1	PIAS1	NPC2	PIAS1	NKX3-1	NKX3-1	NFATC2	NKX3-1	NFATC2	NPC2	NKX2-1	NBPF16	NKX2-1	NKX3-1	NOX1	NKX3-1	MUC15	NOX1	NKX2-1	NPC2	NKX3-1	MUC15	NOX1	NOX1	NKX3-1	NBPF16	NKX2-1	NKX2-1	NPC2	NOX1	NKX3-1	NKX3-1	NFATC2	NKX2-1	MUC15	NPC2	NPC2	PKP1	NFATC2	NAPSA
PKD2	NKX2-1	PIAS1	NPC2	PKD2	NKX2-1	NOX1	NKX3-1	PIAS1	NOX1	NKX3-1	PIM1	PKD2	PKD2	NOX1	NOX1	NKX2-1	NOX1	NKX2-1	PKP1	NKX3-1	NKX2-1	NKX3-1	NOX1	NPC2	NOX1	NAPSA	NPC2	NKX3-1	PKP1	NOX1	NAPSA	NPC2	NPC2	NOX1	NKX2-1	NKX3-1	NKX3-1	PKP1	NPC2	NOX1	NOX1	NKX2-1	NKX3-1	NAPSA	PKD2	PIAS1	PLA2G2F	NKX2-1	NKX3-1
PKP1	NKX3-1	PKD2	PKP1	PKP1	NKX3-1	NPC2	NOX1	PKD2	NPC2	NOX1	PKD2	PKP1	PKP1	NPC2	NPC2	NKX3-1	NPC2	NKX3-1	PLA2G2F	NOX1	NKX3-1	NOX1	NPC2	PKD2	NPC2	NKX2-1	PIAS1	NOX1	PLA2G2F	NPC2	NFATC2	PKP1	PIAS1	NPC2	NKX3-1	NOX1	NOX1	PLA2G2F	PKD2	NPC2	NPC2	NKX3-1	NOX1	NFATC2	PKP1	PKP1	PNLIPRP1	NKX3-1	NOX1
PLA2G2F	NOX1	PKP1	PLA2G2F	PLA2G2F	NOX1	PIAS1	NPC2	PKP1	PIAS1	NPC2	PKP1	PLA2G1B	PLA2G2F	PKD2	PKD2	NOX1	PIAS1	NOX1	PNLIPRP1	NPC2	NOX1	NPC2	PKD2	PKP1	PKP1	NKX3-1	PKD2	NPC2	PNLIPRP1	PKD2	NKX3-1	PLA2G2F	PKP1	PKP1	NOX1	NPC2	NPC2	POU2F1	PKP1	PIAS1	PKD2	NOX1	NPC2	NKX2-1	PLA2G2F	PLA2G2F	POU2F1	NOX1	NPC2
PNLIPRP1	NPC2	PLA2G1B	PNLIPRP1	PNLIPRP1	NPC2	PKP1	PKP1	PLA2G2F	PKP1	PKP1	PLA2G2F	PLA2G2F	PNLIPRP1	PKP1	PKP1	NPC2	PKD2	NPC2	POU2F1	PIAS1	NPC2	PKP1	PKP1	PLA2G2F	PLA2G2F	NOX1	PKP1	PIAS1	POU2F1	PKP1	NOX1	PNLIPRP1	PLA2G1B	PLA2G2F	NPC2	PIAS1	PIAS1	PPARG	PLA2G2F	PKD2	PKP1	NPC2	PIAS1	NKX3-1	POU2F1	PNLIPRP1	PPARG	NPC2	PIAS1
POU2F1	PIAS1	PLA2G2F	POU2F1	POU2F1	PIAS1	PLA2G2F	PLA2G2F	PNLIPRP1	PLA2G2F	PLA2G2F	PNLIPRP1	PNLIPRP1	POU2F1	PLA2G2F	PLA2G2F	PIAS1	PKP1	PIAS1	PPARG	PKP1	PIAS1	PLA2G2F	PLA2G2F	PNLIPRP1	PNLIPRP1	NPC2	PLA2G2F	PKD2	PPARG	PLA2G2F	NPC2	POU2F1	PLA2G2F	PNLIPRP1	PKD2	PKD2	PKP1	PPP2R2B	PNLIPRP1	PKP1	PLA2G2F	PIAS1	PKD2	NOX1	PPARG	POU2F1	PPP2R2B	PKD2	PKP1
PPARG	PKP1	PNLIPRP1	PPARG	PPARG	PKD2	PNLIPRP1	PNLIPRP1	POU2F1	PNLIPRP1	PNLIPRP1	POU2F1	POU2F1	PPARG	PNLIPRP1	PNLIPRP1	PKP1	PLA2G2F	PKD2	PPP2R2B	PLA2G2F	PKD2	PNLIPRP1	POU2F1	POU2F1	POU2F1	PKD2	PNLIPRP1	PKP1	PPP2R2B	PNLIPRP1	PKD2	PPARG	PNLIPRP1	POU2F1	PKP1	PKP1	PLA2G2F	PRAME	POU2F1	PLA2G2F	PNLIPRP1	PKD2	PKP1	NPC2	PPP2R2B	PPARG	PRAME	PKP1	PLA2G2F
PPP2R2B	PLA2G2F	POU2F1	PPP2R2B	PPP2R2B	PKP1	POU2F1	POU2F1	PPARG	POU2F1	POU2F1	PPARG	PPARG	PPP2R2B	POU2F1	POU2F1	PLA2G2F	PNLIPRP1	PKP1	PRLR	PNLIPRP1	PKP1	POU2F1	PPARG	PPARG	PPARG	PKP1	POU2F1	PLA2G2F	PRLR	POU2F1	PKP1	PPP2R2B	POU2F1	PPARG	PLA2G2F	PLA2G2F	PNLIPRP1	PRLR	PPARG	PNLIPRP1	POU2F1	PKP1	PLA2G2F	PKP1	PRLR	PPP2R2B	PRLR	PLA2G2F	POU2F1
PRLR	PNLIPRP1	PPARG	PRAME	PRAC	PLA2G2F	PPARG	PPARG	PPP2R2B	PPARG	PPARG	PPP2R2B	PPP2R2B	PRAME	PPARG	PPARG	PNLIPRP1	POU2F1	PLA2G2F	PROC	POU2F1	PLA2G2F	PPARG	PPP2R2B	PPP2R2B	PPP2R2B	PLA2G2F	PPARG	PNLIPRP1	PROC	PPARG	PLA2G2F	PRAC	PPARG	PPP2R2B	PNLIPRP1	PNLIPRP1	POU2F1	PROC	PPP2R2B	POU2F1	PPARG	PLA2G2F	PNLIPRP1	PLA2G2F	PROC	PRLR	PROC	PNLIPRP1	PPARG
PROC	POU2F1	PPP2R2B	PRLR	PRLR	PNLIPRP1	PPP2R2B	PPP2R2B	PRAME	PPP2R2B	PPP2R2B	PRLR	PRAME	PRLR	PPP2R2B	PPP2R2B	POU2F1	PPARG	PNLIPRP1	PRSS3	PPARG	PNLIPRP1	PPP2R2B	PRAME	PRLR	PRLR	PNLIPRP1	PPP2R2B	POU2F1	PRSS3	PPP2R2B	POU2F1	PRAME	PPP2R2B	PRLR	POU2F1	POU2F1	PPARG	PTTG3P	PRLR	PPARG	PPP2R2B	POU2F1	POU2F1	PNLIPRP1	PRSS3	PROC	PRSS3	POU2F1	PPP2R2B
PSMC3IP	PPARG	PRAME	PROC	PROC	POU2F1	PRLR	PRLR	PRLR	PRLR	PRLR	PROC	PRLR	PROC	PRLR	PRLR	PPARG	PPP2R2B	POU2F1	PSMC3IP	PPP2R2B	POU2F1	PRLR	PRLR	PROC	PROC	POU2F1	PRLR	PPARG	PSMC3IP	PRLR	PPARG	PRLR	PRAME	PROC	PPARG	PPARG	PPP2R2B	QKI	PROC	PPP2R2B	PRLR	PPARG	PPARG	POU2F1	PTTG3P	PRSS3	PTTG3P	PPARG	PRAC
PTTG3P	PPP2R2B	PRLR	PRSS3	PRSS3	PPARG	PROC	PROC	PROC	PROC	PROC	PRSS3	PROC	PRSS3	PROC	PROC	PPP2R2B	PRLR	PPARG	PTTG3P	PRAME	PPARG	PROC	PROC	PRSS3	PRSS3	PPARG	PROC	PPP2R2B	PTTG3P	PROC	PPP2R2B	PROC	PRLR	PSMC3IP	PPP2R2B	PPP2R2B	PRLR	RAI14	PRSS3	PRLR	PROC	PPP2R2B	PPP2R2B	PPARG	QKI	PSMC3IP	QKI	PPP2R2B	PRLR
QKI	PRLR	PROC	PTTG3P	PSMC3IP	PPP2R2B	PRSS3	PTTG3P	PSMC3IP	PRSS3	PSMC3IP	PTTG3P	PTTG3P	PSMC3IP	PSMC3IP	PRSS3	PRLR	PROC	PPP2R2B	QKI	PRLR	PPP2R2B	PSMC3IP	PRSS3	PSMC3IP	PTTG3P	PPP2R2B	PRSS3	PRLR	RASIP1	PRSS3	PRLR	PTTG3P	PROC	PTTG3P	PRLR	PRLR	PROC	RASIP1	PTTG3P	PROC	PRSS3	PRLR	PRAME	PPP2R2B	RAI14	PTTG3P	RASIP1	PRLR	PROC
RASIP1	PROC	PTTG3P	RAI14	PTTG3P	PRLR	PTTG3P	QKI	PTTG3P	PTTG3P	PTTG3P	QKI	QKI	PTTG3P	PTTG3P	PTTG3P	PROC	PSMC3IP	PRLR	RASIP1	PROC	PRLR	PTTG3P	PSMC3IP	PTTG3P	QKI	PRLR	PTTG3P	PROC	REEP2	PSMC3IP	PROC	QKI	PSMC3IP	RASIP1	PROC	PROC	PRSS3	REEP2	QKI	PSMC3IP	PTTG3P	PROC	PRLR	PRLR	RASIP1	QKI	RBM38	PROC	PSMC3IP
REEP2	PSMC3IP	QKI	RASIP1	RASIP1	PROC	RASIP1	RASIP1	QKI	RAI14	RASIP1	RASIP1	RASIP1	RASIP1	QKI	QKI	PRSS3	PTTG3P	PROC	REEP2	PTTG3P	PROC	QKI	PTTG3P	RAI14	RASIP1	PROC	QKI	PSMC3IP	REG1P	PTTG3P	PTTG3P	RASIP1	PTTG3P	REEP2	PSMC3IP	PRSS3	PTTG3P	RNF43	RASIP1	PTTG3P	RBM38	PTTG3P	PROC	PROC	REEP2	RASIP1	REEP2	PSMC3IP	PTTG3P
RNF43	PTTG3P	RASIP1	REEP2	RBM38	PSMC3IP	REEP2	REEP2	RASIP1	RASIP1	REEP2	REEP2	REEP2	REEP2	RASIP1	RASIP1	PTTG3P	QKI	PRSS3	ROS1	RASIP1	PTTG3P	RASIP1	QKI	RASIP1	REEP2	PTTG3P	RASIP1	PTTG3P	RNF43	QKI	RASIP1	RBM38	RASIP1	ROS1	PTTG3P	PTTG3P	QKI	ROS1	RDH11	RASIP1	REEP2	RAI14	PTTG3P	PSMC3IP	RNF43	REEP2	ROS1	PTTG3P	RASIP1
ROS1	QKI	REEP2	ROS1	REEP2	PTTG3P	RNF43	REG1P	RBM38	REEP2	RNF43	ROS1	RHOV	REG1P	RDH11	REEP2	QKI	RAI14	PTTG3P	SERPINA10	REEP2	RAI14	RDH11	RASIP1	REEP2	ROS1	RASIP1	REEP2	RASIP1	ROS1	RASIP1	REEP2	REEP2	REEP2	SERPINA10	RASIP1	RASIP1	RASIP1	RXRG	REEP2	REEP2	ROS1	RASIP1	RASIP1	PTTG3P	ROS1	ROS1	SERPINA10	RASIP1	REEP2
SERPINA10	RASIP1	ROS1	SERPINA10	ROS1	RASIP1	ROS1	ROS1	RDH11	ROS1	ROS1	SERPINA10	ROS1	ROS1	REEP2	RHOV	REEP2	RASIP1	RASIP1	SERPINB3	ROS1	RASIP1	REEP2	REEP2	ROS1	SERPINA10	RDH11	ROS1	REEP2	SERPINA10	REEP2	ROS1	ROS1	ROS1	SERPINB3	REEP2	REEP2	REEP2	SERPINA10	ROS1	ROS1	RPL19P12	REEP2	REEP2	RASIP1	SERPINA10	RXRG	SERPINB3	REEP2	REG1P
SERPINB3	REEP2	RXRG	SERPINB3	RPL19P12	REEP2	SERPINA10	SERPINA10	REEP2	SERPINA10	SERPINA10	SERPINB3	RPL19P12	SERPINA10	RHOV	ROS1	ROS1	REEP2	REEP2	SERPINB4	SERPINA10	REEP2	ROS1	ROS1	RPL19P12	SERPINB3	REEP2	SERPINA10	ROS1	SERPINB3	RNF43	SERPINA10	RPL19P12	SERPINA10	SERPINB4	ROS1	ROS1	ROS1	SERPINB3	SERPINA10	SERPINA10	SERPINA10	ROS1	ROS1	REEP2	SERPINB3	SERPINA10	SERPINB4	ROS1	ROS1
SERPINB4	ROS1	SERPINA10	SERPINB4	SERPINA10	ROS1	SERPINB3	SERPINB3	ROS1	SERPINB3	SERPINB3	SERPINB4	SERPINA10	SERPINB3	ROS1	SERPINA10	SERPINA10	ROS1	ROS1	SFN	SERPINB3	ROS1	SERPINA10	SERPINA10	SERPINA10	SERPINB4	ROS1	SERPINB3	SERPINA10	SERPINB4	ROS1	SERPINB3	SERPINA10	SERPINB3	SERPIND1	SERPINA10	SERPINA10	SERPINA10	SERPINB4	SERPINB3	SERPINB3	SERPINB3	SERPINA10	SERPINA10	ROS1	SERPINB4	SERPINB3	SFN	SERPINA10	SERPINA10
SFN	SERPINA10	SERPINB3	SFN	SERPINB3	SERPINA10	SERPINB4	SERPINB4	SERPINA10	SERPINB4	SERPINB4	SFN	SERPINB3	SERPINB4	SERPINA10	SERPINB3	SERPINB3	SERPINA10	SERPINA10	SFTA2	SERPINB4	SERPINA10	SERPINB3	SERPINB3	SERPINB3	SFN	SERPINA10	SERPINB4	SERPINB3	SFN	SERPINA10	SERPINB4	SERPINB3	SERPINB4	SFN	SERPINB3	SERPINB3	SERPINB3	SFN	SERPINB4	SERPINB4	SERPINB4	SERPINB3	SERPINB3	SERPINA10	SFN	SERPINB4	SFTA2	SERPINB3	SERPINB3
SFTA2	SERPINB3	SERPINB4	SFTA2	SERPINB4	SERPINB3	SFN	SFN	SERPINB3	SFN	SFN	SFTA2	SERPINB4	SFN	SERPINB3	SERPINB4	SERPINB4	SERPINB3	SERPINB3	SFTPA1	SFN	SERPINB3	SERPINB4	SERPINB4	SERPINB4	SFTA2	SERPINB3	SFN	SERPINB4	SFTA2	SERPINB3	SFN	SERPINB4	SFN	SFTA2	SERPINB4	SERPINB4	SERPINB4	SFRP5	SFN	SFN	SFN	SERPINB4	SERPINB4	SERPINB3	SFTA2	SFN	SFTPA1	SERPINB4	SERPINB4
SFTPA1	SERPINB4	SFN	SFTPA1	SFN	SERPINB4	SFTA2	SFTA2	SERPINB4	SFTA2	SFTA2	SFTPA1	SFN	SFTA2	SERPINB4	SFN	SFN	SERPINB4	SERPINB4	SFTPB	SFTA2	SERPINB4	SFN	SFN	SFN	SFTPB	SERPINB4	SFTA2	SFN	SFTPA1	SERPINB4	SFTA2	SFN	SFTA2	SFTPB	SFN	SFN	SFN	SFTA2	SFTA2	SFTA2	SFTA2	SFN	SFN	SERPINB4	SFTPA1	SFTA2	SFTPB	SFN	SFN
SFTPA2	SFN	SFTA2	SFTPB	SFTA2	SFN	SFTPA1	SFTPA1	SFN	SFTPA1	SFTPA1	SFTPB	SFTA2	SFTPA1	SFN	SFTA2	SFTA2	SFN	SFN	SFTPD	SFTPA1	SFN	SFTA2	SFTA2	SFTA2	SFTPD	SFN	SFTPA1	SFTA2	SFTPB	SFN	SFTPA1	SFTA2	SFTPA1	SFTPD	SFTA2	SFTA2	SFTA2	SFTPA1	SFTPA1	SFTPA1	SFTPA1	SFTA2	SFTA2	SFN	SFTPB	SFTPA1	SLC22A2	SFTA2	SFTA2
SFTPB	SFTA2	SFTPA1	SLC22A2	SFTPA1	SFTA2	SFTPB	SFTPA2	SFTA2	SFTPA2	SFTPA2	SLC22A2	SFTPA1	SFTPA2	SFTA2	SFTPA1	SFTPB	SFTA2	SFTA2	SLC16A4	SFTPA2	SFTA2	SFTPA1	SFTPA1	SFTPA1	SLC22A2	SFTA2	SFTPA2	SFTPA1	SFTPD	SFTA2	SFTPA2	SFTPA1	SFTPB	SLC22A2	SFTPA1	SFTPA1	SFTPA1	SFTPB	SFTPA2	SFTPA2	SFTPA2	SFTPA1	SFTPA1	SFTA2	SLC22A2	SFTPA2	SLC28A1	SFTPA1	SFTPA1
SLC22A2	SFTPA2	SFTPB	SLC28A1	SFTPB	SFTPB	SLC22A2	SFTPB	SFTPA1	SFTPB	SFTPB	SLC28A1	SFTPA2	SFTPB	SFTPA1	SFTPA2	SLC16A4	SFTPA1	SFTPA1	SLC22A2	SFTPB	SFTPA1	SFTPA2	SFTPB	SFTPB	SLC28A1	SFTPA1	SFTPB	SFTPA2	SLC16A4	SFTPA1	SFTPB	SFTPA2	SLC16A4	SLC28A1	SFTPA2	SFTPB	SFTPA2	SLC22A2	SFTPB	SFTPB	SFTPB	SFTPB	SFTPB	SFTPB	SLC28A1	SFTPB	SLC37A4	SFTPA2	SFTPB
SLC28A1	SFTPB	SLC22A2	SLC37A4	SLC22A2	SFTPD	SLC28A1	SLC22A2	SFTPB	SLC16A4	SLC22A2	SLC3A1	SFTPB	SLC22A2	SFTPB	SFTPB	SLC22A2	SFTPB	SFTPB	SLC28A1	SLC16A4	SFTPB	SFTPB	SLC22A2	SLC22A2	SLC3A1	SFTPB	SLC22A2	SFTPB	SLC22A2	SFTPB	SLC22A2	SFTPB	SLC22A2	SLC37A4	SFTPB	SLC22A2	SFTPB	SLC28A1	SLC22A2	SLC22A2	SLC22A2	SLC22A2	SFTPD	SLC16A4	SLC3A1	SLC22A2	SLC3A1	SFTPB	SLC16A4
SLC3A1	SLC16A4	SLC28A1	SLC3A1	SLC28A1	SLC22A2	SLC3A1	SLC28A1	SFTPD	SLC22A2	SLC28A1	SLC45A3	SLC22A2	SLC28A1	SLC22A2	SLC22A2	SLC28A1	SLC22A2	SFTPD	SLC3A1	SLC22A2	SLC22A2	SLC16A4	SLC28A1	SLC28A1	SLC45A3	SLC22A2	SLC28A1	SLC22A2	SLC28A1	SLC22A2	SLC28A1	SLC16A4	SLC28A1	SLC3A1	SLC22A2	SLC28A1	SLC22A2	SLC37A4	SLC28A1	SLC28A1	SLC28A1	SLC28A1	SLC22A2	SLC22A2	SLC45A3	SLC28A1	SLC45A3	SLC22A2	SLC22A2
SLC45A3	SLC22A2	SLC3A1	SLC45A3	SLC3A1	SLC28A1	SLC45A3	SLC3A1	SLC22A2	SLC28A1	SLC37A4	SMC1B	SLC28A1	SLC3A1	SLC28A1	SLC28A1	SLC3A1	SLC28A1	SLC22A2	SLC45A3	SLC28A1	SLC28A1	SLC22A2	SLC3A1	SLC3A1	SMC1B	SLC28A1	SLC3A1	SLC28A1	SLC3A1	SLC28A1	SLC3A1	SLC22A2	SLC3A1	SLC45A3	SLC28A1	SLC3A1	SLC28A1	SLC3A1	SLC3A1	SLC3A1	SLC3A1	SLC3A1	SLC28A1	SLC28A1	SMC1B	SLC3A1	SMC1B	SLC28A1	SLC28A1
SMC1B	SLC28A1	SLC45A3	SMC1B	SLC45A3	SLC3A1	SMC1B	SLC45A3	SLC28A1	SLC3A1	SLC3A1	SNCG	SLC3A1	SLC45A3	SLC3A1	SLC3A1	SLC45A3	SLC3A1	SLC28A1	SMC1B	SLC3A1	SLC3A1	SLC28A1	SLC45A3	SLC45A3	SNCG	SLC3A1	SLC45A3	SLC3A1	SLC45A3	SLC3A1	SLC45A3	SLC28A1	SLC45A3	SMC1B	SLC3A1	SLC45A3	SLC3A1	SLC45A3	SLC45A3	SLC45A3	SLC45A3	SLC45A3	SLC3A1	SLC3A1	SNCG	SLC45A3	SNCG	SLC3A1	SLC3A1
SNCG	SLC3A1	SMC1B	SNCG	SMC1B	SLC45A3	SNCG	SMC1B	SLC3A1	SLC45A3	SLC45A3	SNX31	SLC45A3	SMC1B	SLC45A3	SLC45A3	SMC1B	SLC45A3	SLC3A1	SNCG	SLC45A3	SLC45A3	SLC3A1	SMC1B	SMC1B	SOX17	SLC45A3	SMC1B	SLC45A3	SMC1B	SLC45A3	SMC1B	SLC3A1	SMC1B	SNCG	SLC45A3	SMC1B	SLC45A3	SMC1B	SMC1B	SMC1B	SMC1B	SMC1B	SLC45A3	SLC45A3	SOX17	SMC1B	SNX31	SLC45A3	SLC45A3
SOX17	SLC45A3	SNCG	SOX17	SNCG	SMC1B	SOX17	SNCG	SLC45A3	SMC1B	SMC1B	SOX17	SMC1B	SNCG	SMC1B	SMC1B	SNCG	SMC1B	SLC45A3	SOX17	SMC1B	SMC1B	SLC45A3	SNCG	SNCG	STEAP2	SMC1B	SNCG	SMC1B	SNCG	SMC1B	SNCG	SLC45A3	SNCG	SNX31	SMC1B	SNCG	SMC1B	SNCG	SNCG	SNCG	SNCG	SNCG	SMC1B	SMC1B	STEAP2	SNCG	SOX17	SMC1B	SMC1B
STEAP2	SMC1B	SOX17	STEAP2	SOX17	SNCG	STEAP2	SOX17	SMC1B	SNCG	SNCG	STEAP2	SNCG	SOX17	SNCG	SNCG	SOX17	SNCG	SMC1B	STEAP2	SNCG	SNCG	SMC1B	SOX17	SOX17	STX18	SNCG	SOX17	SNCG	SOX17	SNCG	SOX17	SMC1B	SOX17	SOX17	SNCG	SOX17	SNCG	SOX17	SOX17	SOX17	SOX17	SOX17	SNCG	SNCG	STX18	SOX17	STEAP2	SNCG	SNCG
STX18	SNCG	STEAP2	STX18	STEAP2	SOX17	STX18	STEAP2	SNCG	SOX17	SOX17	STX18	SOX17	STEAP2	SOX17	SOX17	STEAP2	SOX17	SNCG	STX18	SOX17	SOX17	SNCG	STEAP2	STEAP2	SYT11	SOX17	STEAP2	SOX17	STEAP2	SOX17	STEAP2	SNCG	STEAP2	STEAP2	SOX17	STEAP2	SOX17	STEAP2	STEAP2	STEAP2	STEAP2	STEAP2	SOX17	SOX17	SYT11	STEAP2	STX18	SOX17	SOX17
SYT11	SOX17	STX18	SYT11	STX18	STEAP2	SYT11	STX18	SOX17	STEAP2	STEAP2	SYT11	STEAP2	STX18	STEAP2	STEAP2	STX18	STEAP2	SOX17	SYT11	STEAP2	STEAP2	SOX17	STX18	STX18	TAF3	STEAP2	STX18	STEAP2	STX18	STEAP2	STX18	SOX17	STX18	STX18	STEAP2	STX18	STEAP2	STX18	STX18	STX18	STX18	STX18	STEAP2	STEAP2	TAF3	STX18	SYT11	STEAP2	STEAP2
TAF3	STEAP2	SYT11	TAF3	SYT11	STX18	TAF3	SYT11	STEAP2	STX18	STX18	TAF3	STX18	SYT11	STX18	STX18	SYT11	STX18	STEAP2	TAF3	STX18	STX18	STEAP2	SYT11	SYT11	TARP	STX18	SYT11	STX18	SYT11	STX18	SYT11	STEAP2	SYT11	SYT11	STX18	SYT11	STX18	SYT11	SYT11	SYT11	SYT11	SYT11	STX18	STX18	TARP	SYT11	TAF3	STX18	STX18
TARP	STX18	TBC1D9	TARP	TAF3	SYT11	TARP	TAF3	STX18	SYT11	SYT11	TARP	SYT11	TAF3	SYT11	SYT11	TBC1D9	SYT11	STX18	TARP	SYT11	SYT11	STX18	TAF3	TAF3	TBC1D9	SYT11	TAF3	SYT11	TAF3	SYT11	TARP	STX18	TARP	TBC1D9	SYT11	TARP	SYT11	TAF3	TAF3	TAF3	TAF3	TAF3	SYT11	SYT11	TBC1D9	TBC1D9	TARP	SYT11	SYT11
TBC1D9	SYT11	TCAM1P	TBC1D9	TBC1D9	TBC1D9	TBC1D9	TARP	SYT11	TBC1D9	TBC1D9	TBC1D9	TAF3	TBC1D9	TBC1D9	TARP	TBX5	TBC1D9	SYT11	TBC1D9	TARP	TBC1D9	SYT11	TARP	TARP	TBX5	TBC1D9	TBC1D9	TBC1D9	TARP	TBC1D9	TBC1D9	SYT11	TBC1D9	TCAM1P	TBC1D9	TBC1D9	TBC1D9	TBC1D9	TBC1D9	TARP	TBC1D9	TARP	TBC1D9	TBC1D9	TCAM1P	TCAM1P	TBC1D9	TBC1D9	TBC1D9
TCAM1P	TBC1D9	TFAP2A	TCAM1P	TCAM1P	TCAM1P	TBX4	TBC1D9	TBC1D9	TCAM1P	TCAM1P	TCAM1P	TBC1D9	TCAM1P	TCAM1P	TBC1D9	TCAM1P	TCAM1P	TARP	TBX5	TBC1D9	TCAM1P	TAF3	TBC1D9	TBC1D9	TCAM1P	TCAM1P	TCAM1P	TCAM1P	TBC1D9	TBX5	TCAM1P	TBC1D9	TBX5	TFAP2A	TCAM1P	TCAM1P	TCAM1P	TCAM1P	TCAM1P	TBC1D9	TCAM1P	TBC1D9	TCAM1P	TCAM1P	TFAP2A	TFAP2A	TCAM1P	TCAM1P	TBX5
TFAP2A	TBX5	TMEM140	TFAP2A	TMEM140	TFAP2A	TCAM1P	TCAM1P	TCAM1P	TMEM140	TFAP2A	TFAP2A	TCAM1P	TFAP2A	TFAP2A	TCAM1P	TFAP2A	TMEM140	TBC1D9	TCAM1P	TCAM1P	TFAP2A	TBC1D9	TCAM1P	TCAM1P	TFAP2A	TFAP2A	TFAP2A	TMEM140	TCAM1P	TCAM1P	TMEM140	TCAM1P	TCAM1P	TMEM140	TFAP2A	TFAP2A	TFAP2A	TMEM140	TFAP2A	TCAM1P	TFAP2A	TCAM1P	TFAP2A	TMEM140	TMEM140	TMEM140	TFAP2A	TMEM140	TCAM1P
TMEM140	TCAM1P	TMPRSS2	TMEM140	TMPRSS2	TMEM140	TFAP2A	TFAP2A	TFAP2A	TMPRSS2	TMEM140	TMEM140	TFAP2A	TMEM140	TMEM140	TFAP2A	TMEM140	TMPRSS2	TCAM1P	TFAP2A	TFAP2A	TMEM140	TCAM1P	TFAP2A	TFAP2A	TMEM140	TMEM140	TMEM140	TMPRSS2	TFAP2A	TFAP2A	TMPRSS2	TFAP2A	TFAP2A	TMPRSS2	TMEM140	TMEM140	TMEM140	TMPRSS2	TMEM140	TFAP2A	TMEM140	TFAP2A	TMEM140	TMPRSS2	TMPRSS2	TMPRSS2	TMEM140	TMPRSS2	TFAP2A
TMPRSS2	TFAP2A	TRPS1	TMPRSS2	TRPS1	TMPRSS2	TMEM140	TMEM140	TMEM140	TRPS1	TMPRSS2	TMPRSS2	TMEM140	TMPRSS2	TMPRSS2	TMEM140	TMPRSS2	TRPS1	TFAP2A	TMEM140	TMEM140	TMPRSS2	TFAP2A	TMEM140	TMEM140	TMPRSS2	TMPRSS2	TMPRSS2	TRPS1	TMEM140	TMEM140	TRPS1	TMEM140	TMEM140	TRPS1	TMPRSS2	TMPRSS2	TMPRSS2	TRPS1	TMPRSS2	TMEM140	TMPRSS2	TMEM140	TMPRSS2	TRPS1	TRPS1	TRPS1	TMPRSS2	TRPS1	TMEM140
TRPS1	TMEM140	TRPV6	TRPS1	TRY6	TRPS1	TMPRSS2	TMPRSS2	TMPRSS2	TRPV6	TRPS1	TRPS1	TMPRSS2	TRPS1	TRPS1	TMPRSS2	TRPS1	TRPV6	TMEM140	TMPRSS2	TMPRSS2	TRPS1	TMEM140	TMPRSS2	TMPRSS2	TRPS1	TRPS1	TRPS1	TRPV6	TMPRSS2	TMPRSS2	TRPV6	TMPRSS2	TMPRSS2	TRPV6	TRPS1	TRPS1	TRPS1	TRPV6	TRPS1	TMPRSS2	TRPS1	TMPRSS2	TRPS1	TRPV6	TRY6	TRPV6	TRPS1	TRPV6	TMPRSS2
TRPV6	TMPRSS2	TRY6	TRPV6	TSHR	TRPV6	TRPS1	TRPS1	TRPS1	TRY6	TRPV6	TRPV6	TRPS1	TRPV6	TRY6	TRPS1	TRPV6	TRY6	TMPRSS2	TRPS1	TRPS1	TRPV6	TMPRSS2	TRPS1	TRPS1	TRPV6	TRY6	TRPV6	TRY6	TRPS1	TRPS1	TRY6	TRPS1	TRPS1	TRY6	TRPV6	TRY6	TRPV6	TRY6	TRY6	TRPS1	TRPV6	TRPS1	TRPV6	TRY6	TSHR	TRY6	TRY6	TRY6	TRPS1
TRY6	TRPS1	TSHR	TRY6	UPK1A	TRY6	TRY6	TRY6	TRY6	TSHR	TRY6	TRY6	TRY6	TRY6	TSHR	TRY6	TRY6	TSHR	TRPS1	TRY6	TRY6	TRY6	TRPS1	TRY6	TRY6	TRY6	TSHR	TRY6	TSHR	TRY6	TRPV6	TSHR	TRY6	TRY6	TSHR	TRY6	TSHR	TRY6	TSHR	TSHR	TRY6	TRY6	TRY6	TRY6	TSHR	UPK1A	TSHR	TSHR	TSHR	TRY6
TSHR	TRY6	UPK1A	TSHR	UPK2	TSHR	TSHR	TSHR	TSHR	UPK1A	TSHR	TSHR	TSHR	TSHR	UPK1A	TSHR	TSHR	UPK1A	TRY6	TSHR	TSHR	TSHR	TRY6	TSHR	TSHR	TSHR	UPK1A	TSHR	UPK1A	TSHR	TRY6	UPK1A	TSHR	TSHR	UPK1A	TSHR	UPK1A	TSHR	UPK1A	UPK1A	TSHR	TSHR	TSHR	TSHR	UPK2	UPK2	UPK1A	UPK1A	UPK1A	TSHR
UPK1A	TSHR	UPK2	UPK1A	VIL1	UPK1A	UPK1A	UPK1A	UPK1A	UPK2	UPK1A	UPK2	UPK1A	UPK1A	UPK2	UPK1A	UPK1A	UPK2	TSHR	UPK1A	UPK1A	UPK1A	TSHR	UPK2	UPK1A	UPK1A	UPK2	UPK1A	UPK2	UPK1A	TSHR	UPK2	UPK1A	UPK1A	UPK2	UPK1A	UPK2	UPK1A	UPK2	UPK2	UPK1A	UPK1A	UPK1A	UPK1A	VIL1	VIL1	UPK2	UPK2	UPK2	UPK1A
UPK2	UPK2	VIL1	UPK2	VTN	UPK2	UPK2	UPK2	UPK2	VIL1	UPK2	VIL1	UPK2	UPK2	VIL1	UPK2	UPK2	VIL1	UPK2	UPK2	UPK2	UPK2	UPK2	VIL1	UPK2	UPK2	VIL1	UPK2	VIL1	UPK2	UPK2	VIL1	UPK2	UPK2	VIL1	UPK2	VIL1	UPK2	VIL1	VIL1	UPK2	UPK2	UPK2	UPK2	VTN	VILL	VIL1	VIL1	VIL1	UPK2
VIL1	VIL1	VTN	VIL1	WIT1	VIL1	VIL1	VIL1	VIL1	VTN	VIL1	VTN	VIL1	VIL1	VTN	VIL1	VIL1	VTN	VIL1	VIL1	VIL1	VIL1	VIL1	VTN	VIL1	VIL1	VTN	VIL1	VTN	VIL1	VIL1	VTN	VIL1	VIL1	VTN	VIL1	VTN	VIL1	VTN	VTN	VIL1	VIL1	VIL1	VIL1	WIT1	VTN	VTN	VTN	VTN	VIL1
VTN	VTN	WIT1	VTN	WT1	VTN	VTN	VTN	VTN	WIT1	VTN	WIT1	VTN	VTN	WIT1	VTN	VTN	WIT1	VTN	VTN	VTN	VTN	VTN	WIT1	VTN	VTN	WIT1	VTN	WIT1	VTN	VTN	WIT1	VTN	VTN	WIT1	VTN	WIT1	VTN	WIT1	WIT1	VTN	VTN	VTN	VTN	WT1	WIT1	WIT1	WIT1	WIT1	VTN
WIT1	WIT1	WT1	WIT1	XAGE1D	WIT1	WIT1	WIT1	WIT1	WT1	WIT1	WT1	WIT1	WIT1	WT1	WIT1	WIT1	WT1	WIT1	WIT1	WIT1	WIT1	WIT1	WT1	WIT1	WIT1	WT1	WIT1	WT1	WIT1	WIT1	WT1	WIT1	WIT1	WT1	WIT1	WT1	WIT1	WT1	WT1	WIT1	WIT1	WIT1	WIT1	XAGE1D	WT1	WT1	WT1	WT1	WIT1
WT1	WT1	XAGE1D	WT1	XBP1	WT1	WT1	WT1	WT1	XBP1	WT1	XAGE1D	WT1	WT1	XAGE1D	WT1	WT1	XBP1	WT1	WT1	WT1	WT1	WT1	XAGE1D	WT1	WT1	XAGE1D	WT1	XBP1	WT1	WT1	XBP1	WT1	WT1	XAGE1D	WT1	XAGE1D	WT1	XBP1	XBP1	WT1	WT1	WT1	WT1	XBP1	XBP1	XAGE1D	XAGE1D	XBP1	WT1
XBP1	XBP1	XBP1	XBP1	ZBED2	XBP1	XBP1	XBP1	XBP1	ZBED2	XBP1	XBP1	XBP1	XBP1	XBP1	XBP1	XBP1	ZBED2	XBP1	XBP1	XBP1	XBP1	XBP1	XBP1	XBP1	XBP1	XBP1	XBP1	ZBED2	XBP1	XBP1	ZBED2	XBP1	XBP1	XBP1	XBP1	XBP1	XBP1	ZBED2	ZBED2	XBP1	XBP1	XBP1	XBP1	ZBED2	ZBED2	XBP1	XBP1	ZBED2	XBP1
ZBED2	ZBED2	ZBED2	ZBED2	ZBTB7A	ZBED2	ZBED2	ZBED2	ZBED2	ZBTB7A	ZBED2	ZBED2	ZBED2	ZBED2	ZBED2	ZBED2	ZBED2	ZBTB7A	ZBED2	ZBED2	ZBED2	ZBED2	ZBED2	ZBED2	ZBED2	ZBED2	ZBED2	ZBED2	ZBTB7A	ZBED2	ZBED2	ZBTB7A	ZBED2	ZBED2	ZBED2	ZBED2	ZBED2	ZBED2	ZBTB7A	ZBTB7A	ZBED2	ZBED2	ZBED2	ZBED2	ZBTB7A	ZBTB7A	ZBED2	ZBED2	ZBTB7A	ZBED2
ZBTB7A	ZBTB7A	ZBTB7A	ZBTB7A	ZFP92	ZBTB7A	ZBTB7A	ZBTB7A	ZBTB7A	ZFP92	ZBTB7A	ZBTB7A	ZBTB7A	ZBTB7A	ZBTB7A	ZBTB7A	ZBTB7A	ZFP92	ZBTB7A	ZBTB7A	ZBTB7A	ZBTB7A	ZBTB7A	ZBTB7A	ZBTB7A	ZBTB7A	ZBTB7A	ZBTB7A	ZFP92	ZBTB7A	ZBTB7A	ZFP92	ZBTB7A	ZBTB7A	ZBTB7A	ZBTB7A	ZBTB7A	ZBTB7A	ZFP92	ZFP92	ZBTB7A	ZBTB7A	ZBTB7A	ZBTB7A	ZFP92	ZFP92	ZBTB7A	ZBTB7A	ZFP92	ZBTB7A
ZFP92	ZFP92	ZFP92	ZFP92	ZFPM1	ZFP92	ZFP92	ZFP92	ZFP92	ZFPM1	ZFP92	ZFP92	ZFP92	ZFP92	ZFP92	ZFP92	ZFP92	ZFPM1	ZFP92	ZFP92	ZFP92	ZFP92	ZFP92	ZFP92	ZFP92	ZFP92	ZFP92	ZFP92	ZFPM1	ZFP92	ZFP92	ZFPM1	ZFP92	ZFP92	ZFP92	ZFP92	ZFP92	ZFP92	ZFPM1	ZFPM1	ZFP92	ZFP92	ZFP92	ZFP92	ZFPM1	ZFPM1	ZFP92	ZFP92	ZFPM1	ZFP92
ZFPM1	ZFPM1	ZFPM1	ZFPM1	ZNF503	ZFPM1	ZFPM1	ZFPM1	ZFPM1	ZNF503	ZFPM1	ZFPM1	ZFPM1	ZFPM1	ZFPM1	ZFPM1	ZFPM1	ZNF503	ZFPM1	ZFPM1	ZFPM1	ZFPM1	ZFPM1	ZFPM1	ZFPM1	ZFPM1	ZFPM1	ZFPM1	ZNF503	ZFPM1	ZFPM1	ZNF503	ZFPM1	ZFPM1	ZFPM1	ZFPM1	ZFPM1	ZFPM1	ZNF503	ZFR2	ZFPM1	ZFPM1	ZFPM1	ZFPM1	ZNF503	ZFR2	ZFPM1	ZFPM1	ZNF503	ZFPM1
ZNF503	ZNF503	ZNF503	ZNF503	ZNF552	ZNF503	ZNF503	ZNF503	ZNF503	ZNF552	ZNF503	ZNF503	ZNF503	ZNF503	ZNF503	ZNF503	ZNF503	ZNF552	ZNF503	ZNF503	ZNF503	ZNF503	ZNF503	ZNF503	ZNF503	ZNF503	ZNF503	ZNF503	ZNF552	ZNF503	ZNF503	ZNF552	ZNF503	ZNF503	ZNF503	ZNF503	ZNF503	ZNF503	ZNF552	ZNF503	ZNF503	ZNF503	ZNF503	ZNF503	ZNF552	ZNF503	ZNF503	ZNF503	ZNF552	ZNF503
[truncated: 50 more columns]

## Sheet: occurrence_in_final_list
	occurence
AMBP	100	This is the occurrence in cross validation phase for each gene final 150-gene list. Among them, 117 were selected 100 times in the cross validation phase. In average, the genes were selected for 94.3 times in the cross validation phase.
APLP2	100
APOB	81
APOC2	100
ASGR1	100
ASGR2	100
ASRGL1	100
BAALC	65
BCAM	93
BNC1	100
BRI3BP	100
C10orf116	100
C10orf41	100
C14orf105	99
C17orf93	90
C18orf45	100
C1orf14	100
C2orf89	100
C9orf53	100
CACNG7	100
CASR	100
CCDC109A	84
CCNJL	85
CDC42EP1	63
CDH17	100
CDX1	100
CDX2	100
CENPW	71
CNDP2	100
CSDAP1	100
CTNND2	57
CTRB1	100
CTRB2	100
CTSB	100
CUZD1	55
DAB2	100
DAPK2	100
DLX5	100
DLX6	100
EFHD1	100
EPS8L3	59
F2	100
FBXO17	100
FER1L4	100
FEZ1	100
FFAR1	79
FLJ39739	100
FOXL1	100
GALNT14	100
GATA3	100
GATA6	100
GJB5	100
GNL3L	100
GPA33	100
GPM6B	100
GPR27	100
GPR35	100
GRHL3	89
HEPH	100
HHEX	100
HIATL2	100
HOXB13	100
HOXD4	97
ICAM1	100
INS	100
IRX5	100
ITIH1	99
KCNK15	100
KLHL14	100
KLK2	100
KLK3	100
KLK4	100
KRT14	100
KRT5	100
KRT6A	100
KRT6B	82
KRT7	88
LAMP3	100
LCN12	100
LMX1B	100
LOC100188947	69
LOC442459	100
LOC642587	85
LOC643387	100
LPCAT1	100
LRRC4B	100
LYPLA2P1	100
MGC42105	100
MSX1	25
MUC15	100
NAPSA	100
NKX2-1	90
NKX3-1	100
NOX1	100
NPC2	100
PIAS1	49
PKD2	53
PKP1	100
PLA2G2F	100
PNLIPRP1	92
POU2F1	100
PPARG	100
PPP2R2B	100
PRLR	100
PROC	100
PRSS3	41
PSMC3IP	51
PTTG3P	100
RASIP1	97
REEP2	100
ROS1	100
SERPINA10	100
SERPINB3	100
SERPINB4	100
SFN	100
SFTA2	100
SFTPA1	90
SFTPA2	46
SFTPB	100
SLC22A2	100
SLC28A1	100
SLC3A1	100
SLC45A3	100
SMC1B	100
SNCG	100
SOX17	100
STEAP2	100
STX18	100
SYT11	100
TBC1D9	100
TCAM1P	100
TFAP2A	85
TMEM140	100
TMPRSS2	100
TRPS1	100
TRPV6	49
TRY6	100
TSHR	100
UPK1A	82
UPK2	100
VIL1	100
VTN	100
WIT1	100
WT1	100
XBP1	100
ZBED2	100
ZBTB7A	100
ZFP92	100
ZFPM1	100
ZNF503	100
